# Supplementary material for: Regioselective electrophilic aromatic borylation as a method for synthesising sterically hindered benzothiadiazole fluorophores
Source: RSC Adv. 2023 Feb 16;13(9):5826–32. doi: 10.1039/d2ra08319a (PMC9951066; doi:10.1039/d2ra08319a)
Supplement: RA-013-D2RA08319A-s002 [file RA-013-D2RA08319A-s002.cif]

# Electronic Supplementary Material (ESI) for RSC Advances.
# This journal is © The Royal Society of Chemistry 2023

####################################################################### 
# 
# This file contains crystal structure data downloaded from the 
# Cambridge Structural Database (CSD) hosted by the Cambridge 
# Crystallographic Data Centre (CCDC).
# 
# Full information about CCDC data access policies and citation 
# guidelines are available at http://www.ccdc.cam.ac.uk/access/V1 
# 
# Audit and citation data items may have been added by the CCDC. 
# Please retain this information to preserve the provenance of 
# this file and to allow appropriate attribution of the data. 
# 
#######################################################################

data_cu_8v00682_0m_4_a
_database_code_depnum_ccdc_archive 'CCDC 2208644'
loop_
_audit_author_name
_audit_author_address
'Georgina Rosair'
;Heriot Watt University
United Kingdom
;
_audit_update_record             
;
2022-09-21 deposited with the CCDC.	2023-02-01 downloaded from the CCDC.
;
_audit_creation_date             2021-12-17
_audit_creation_method           
;
Olex2 1.3
(compiled 2020.11.12 svn.r5f609507 for OlexSys, GUI svn.r6408)
;
_shelx_SHELXL_version_number     2018/3
_chemical_name_common            ?
_chemical_name_systematic        ?
_chemical_formula_moiety         'C18 H11 B Cl2 N2 S'
_chemical_formula_sum            'C18 H11 B Cl2 N2 S'
_chemical_formula_weight         369.06
_chemical_melting_point          ?
loop_
_atom_type_symbol
_atom_type_description
_atom_type_scat_dispersion_real
_atom_type_scat_dispersion_imag
_atom_type_scat_source
C C 0.0181 0.0091 'International Tables Vol C Tables 4.2.6.8 and 6.1.1.4'
H H 0.0000 0.0000 'International Tables Vol C Tables 4.2.6.8 and 6.1.1.4'
B B 0.0090 0.0039 'International Tables Vol C Tables 4.2.6.8 and 6.1.1.4'
Cl Cl 0.3639 0.7018 'International Tables Vol C Tables 4.2.6.8 and 6.1.1.4'
N N 0.0311 0.0180 'International Tables Vol C Tables 4.2.6.8 and 6.1.1.4'
S S 0.3331 0.5567 'International Tables Vol C Tables 4.2.6.8 and 6.1.1.4'

_shelx_space_group_comment       
;
The symmetry employed for this shelxl refinement is uniquely defined
by the following loop, which should always be used as a source of
symmetry information in preference to the above space-group names.
They are only intended as comments.
;
_space_group_crystal_system      monoclinic
_space_group_IT_number           14
_space_group_name_H-M_alt        'P 1 21/c 1'
_space_group_name_Hall           '-P 2ybc'
loop_
_space_group_symop_operation_xyz
'x, y, z'
'-x, y+1/2, -z+1/2'
'-x, -y, -z'
'x, -y-1/2, z-1/2'

_cell_length_a                   11.5839(4)
_cell_length_b                   7.0849(3)
_cell_length_c                   18.9487(8)
_cell_angle_alpha                90
_cell_angle_beta                 91.452(3)
_cell_angle_gamma                90
_cell_volume                     1554.64(11)
_cell_formula_units_Z            4
_cell_measurement_reflns_used    3727
_cell_measurement_temperature    101.0
_cell_measurement_theta_max      69.92
_cell_measurement_theta_min      3.82
_shelx_estimated_absorpt_T_max   0.906
_shelx_estimated_absorpt_T_min   0.501
_exptl_absorpt_coefficient_mu    5.008
_exptl_absorpt_correction_T_max  0.753298
_exptl_absorpt_correction_T_min  0.579505
_exptl_absorpt_correction_type   multi-scan
_exptl_absorpt_process_details   
;
 TWINABS-2012/1 (Bruker,2012) was used for absorption correction.

Final HKLF 4 output contains 37138 reflections, Rint = 0.0661
 (23176 with I > 3sig(I), Rint = 0.0593)
;
_exptl_absorpt_special_details   ?
_exptl_crystal_colour            orange
_exptl_crystal_colour_primary    orange
_exptl_crystal_density_diffrn    1.577
_exptl_crystal_density_meas      ?
_exptl_crystal_density_method    ?
_exptl_crystal_description       plate
_exptl_crystal_F_000             752
_exptl_crystal_size_max          0.16
_exptl_crystal_size_mid          0.04
_exptl_crystal_size_min          0.02
_exptl_transmission_factor_max   ?
_exptl_transmission_factor_min   ?
_diffrn_reflns_av_R_equivalents  0.0661
_diffrn_reflns_av_unetI/netI     0.0335
_diffrn_reflns_Laue_measured_fraction_full 0.997
_diffrn_reflns_Laue_measured_fraction_max 0.995
_diffrn_reflns_limit_h_max       14
_diffrn_reflns_limit_h_min       -14
_diffrn_reflns_limit_k_max       8
_diffrn_reflns_limit_k_min       0
_diffrn_reflns_limit_l_max       23
_diffrn_reflns_limit_l_min       0
_diffrn_reflns_number            37138
_diffrn_reflns_point_group_measured_fraction_full 0.997
_diffrn_reflns_point_group_measured_fraction_max 0.995
_diffrn_reflns_theta_full        67.679
_diffrn_reflns_theta_max         70.087
_diffrn_reflns_theta_min         3.817
_diffrn_ambient_temperature      101.0
_diffrn_detector                 'Bruker PhotonIII detector'
_diffrn_detector_area_resol_mean ?
_diffrn_detector_type            'CCD area detector'
_diffrn_measured_fraction_theta_full 0.997
_diffrn_measured_fraction_theta_max 0.995
_diffrn_measurement_device       'three-circle diffractometer'
_diffrn_measurement_device_type  'Bruker D8Venture'
_diffrn_measurement_method       '\w and \f scans'
_diffrn_radiation_monochromator  'mirror optics'
_diffrn_radiation_probe          x-ray
_diffrn_radiation_type           CuK\a
_diffrn_radiation_wavelength     1.54178
_diffrn_source                   'microfocus sealed X-ray tube'
_diffrn_source_current           1.1
_diffrn_source_power             0.055
_diffrn_source_type              'Incoatec I\ms'
_diffrn_source_voltage           50.0
_diffrn_standards_number         0
_reflns_Friedel_coverage         0.000
_reflns_Friedel_fraction_full    .
_reflns_Friedel_fraction_max     .
_reflns_number_gt                2581
_reflns_number_total             2992
_reflns_special_details          
;
 _reflns_Friedel_fraction is defined as the number of unique
 Friedel pairs measured divided by the number that would be
 possible theoretically, ignoring centric projections and
 systematic absences. Completness statistics refer to single and
 composite reflections containing twin component 1 only.
;
_reflns_threshold_expression     'I > 2\s(I)'
_computing_cell_refinement       'SAINT V8.40B (?, 2016)'
_computing_data_collection       ?
_computing_data_reduction        'SAINT V8.40B (?, 2016)'
_computing_molecular_graphics    'Olex2 1.3 (Dolomanov et al., 2009)'
_computing_publication_material  'Olex2 1.3 (Dolomanov et al., 2009)'
_computing_structure_refinement  'SHELXL 2018/3 (Sheldrick, 2015)'
_computing_structure_solution    'SHELXT  (Sheldrick, 2015)'
_refine_diff_density_max         0.326
_refine_diff_density_min         -0.323
_refine_diff_density_rms         0.068
_refine_ls_extinction_coef       .
_refine_ls_extinction_method     none
_refine_ls_goodness_of_fit_ref   1.067
_refine_ls_hydrogen_treatment    constr
_refine_ls_matrix_type           full
_refine_ls_number_parameters     218
_refine_ls_number_reflns         2992
_refine_ls_number_restraints     0
_refine_ls_R_factor_all          0.0398
_refine_ls_R_factor_gt           0.0323
_refine_ls_restrained_S_all      1.067
_refine_ls_shift/su_max          0.001
_refine_ls_shift/su_mean         0.000
_refine_ls_structure_factor_coef Fsqd
_refine_ls_weighting_details     
'w=1/[\s^2^(Fo^2^)+(0.0434P)^2^+0.5896P] where P=(Fo^2^+2Fc^2^)/3'
_refine_ls_weighting_scheme      calc
_refine_ls_wR_factor_gt          0.0827
_refine_ls_wR_factor_ref         0.0868
_refine_special_details          'Refined as a 2-component twin.,Twin'
_olex2_refinement_description    
;
1. Twinned data refinement
 Scales: 0.514(3)
 0.486(3)
2. Fixed Uiso
 At 1.2 times of:
  All C(H) groups
3.a Aromatic/amide H refined with riding coordinates:
 C4(H4), C5(H5), C9(H9), C10(H10), C11(H11), C12(H12), C14(H14), C15(H15),
 C16(H16), C17(H17), C18(H18)
;
_atom_sites_solution_hydrogens   geom
_atom_sites_solution_primary     dual
_atom_sites_solution_secondary   ?
loop_
_atom_site_label
_atom_site_type_symbol
_atom_site_fract_x
_atom_site_fract_y
_atom_site_fract_z
_atom_site_U_iso_or_equiv
_atom_site_adp_type
_atom_site_occupancy
_atom_site_site_symmetry_order
_atom_site_calc_flag
_atom_site_refinement_flags_posn
_atom_site_refinement_flags_adp
_atom_site_refinement_flags_occupancy
_atom_site_disorder_assembly
_atom_site_disorder_group
Cl1 Cl 0.63159(4) 0.09774(7) 0.69202(3) 0.01741(14) Uani 1 1 d . . . . .
Cl2 Cl 0.61921(4) 0.52613(7) 0.69360(3) 0.01801(14) Uani 1 1 d . . . . .
S1 S 0.84389(4) 0.36647(8) 0.59946(3) 0.01704(14) Uani 1 1 d . . . . .
N1 N 0.70590(14) 0.3220(2) 0.58265(9) 0.0140(4) Uani 1 1 d . . . . .
N2 N 0.88933(15) 0.3180(3) 0.52208(9) 0.0159(4) Uani 1 1 d . . . . .
C1 C 0.69180(17) 0.2730(3) 0.51436(11) 0.0138(4) Uani 1 1 d . . . . .
C2 C 0.79986(17) 0.2686(3) 0.47955(11) 0.0145(4) Uani 1 1 d . . . . .
C3 C 0.80341(18) 0.2217(3) 0.40594(11) 0.0146(4) Uani 1 1 d . . . . .
C4 C 0.69806(18) 0.1838(3) 0.37400(11) 0.0164(4) Uani 1 1 d . . . . .
H4 H 0.696293 0.150105 0.325464 0.020 Uiso 1 1 calc R U . . .
C5 C 0.59145(18) 0.1924(3) 0.40965(11) 0.0155(4) Uani 1 1 d . . . . .
H5 H 0.522240 0.166021 0.383539 0.019 Uiso 1 1 calc R U . . .
C6 C 0.58372(17) 0.2370(3) 0.47998(11) 0.0136(4) Uani 1 1 d . . . . .
C7 C 0.47744(18) 0.2568(3) 0.52063(11) 0.0147(4) Uani 1 1 d . . . . .
C8 C 0.48576(17) 0.2977(3) 0.59356(11) 0.0145(4) Uani 1 1 d . . . . .
C9 C 0.38283(18) 0.3189(3) 0.63069(11) 0.0173(4) Uani 1 1 d . . . . .
H9 H 0.386835 0.347690 0.679665 0.021 Uiso 1 1 calc R U . . .
C10 C 0.27579(18) 0.2987(3) 0.59723(12) 0.0184(4) Uani 1 1 d . . . . .
H10 H 0.207314 0.311971 0.623336 0.022 Uiso 1 1 calc R U . . .
C11 C 0.26872(19) 0.2589(3) 0.52509(12) 0.0188(4) Uani 1 1 d . . . . .
H11 H 0.195410 0.245772 0.501986 0.023 Uiso 1 1 calc R U . . .
C12 C 0.36860(18) 0.2384(3) 0.48726(11) 0.0162(4) Uani 1 1 d . . . . .
H12 H 0.363355 0.211701 0.438157 0.019 Uiso 1 1 calc R U . . .
C13 C 0.91279(18) 0.2192(3) 0.36756(11) 0.0155(4) Uani 1 1 d . . . . .
C14 C 0.91753(19) 0.2964(3) 0.29963(11) 0.0176(4) Uani 1 1 d . . . . .
H14 H 0.849938 0.349766 0.278364 0.021 Uiso 1 1 calc R U . . .
C15 C 1.01959(19) 0.2958(3) 0.26312(11) 0.0192(5) Uani 1 1 d . . . . .
H15 H 1.021775 0.350233 0.217366 0.023 Uiso 1 1 calc R U . . .
C16 C 1.11871(18) 0.2159(3) 0.29306(11) 0.0184(4) Uani 1 1 d . . . . .
H16 H 1.188670 0.215113 0.267958 0.022 Uiso 1 1 calc R U . . .
C17 C 1.11457(18) 0.1371(3) 0.36021(11) 0.0173(4) Uani 1 1 d . . . . .
H17 H 1.181961 0.081184 0.380758 0.021 Uiso 1 1 calc R U . . .
C18 C 1.01295(18) 0.1393(3) 0.39746(11) 0.0175(4) Uani 1 1 d . . . . .
H18 H 1.011445 0.086322 0.443482 0.021 Uiso 1 1 calc R U . . .
B1 B 0.6051(2) 0.3142(3) 0.63654(12) 0.0152(5) Uani 1 1 d . . . . .

loop_
_atom_site_aniso_label
_atom_site_aniso_U_11
_atom_site_aniso_U_22
_atom_site_aniso_U_33
_atom_site_aniso_U_23
_atom_site_aniso_U_13
_atom_site_aniso_U_12
Cl1 0.0154(2) 0.0195(3) 0.0173(3) 0.00355(19) 0.00068(19) 0.00041(19)
Cl2 0.0170(3) 0.0198(3) 0.0172(2) -0.00470(19) 0.00098(19) -0.00085(19)
S1 0.0121(2) 0.0233(3) 0.0156(3) -0.0028(2) 0.00017(19) -0.0021(2)
N1 0.0103(8) 0.0173(9) 0.0144(8) 0.0004(7) -0.0009(7) 0.0002(7)
N2 0.0121(8) 0.0185(9) 0.0169(9) -0.0006(7) 0.0002(7) 0.0002(7)
C1 0.0138(10) 0.0117(10) 0.0159(10) -0.0001(8) 0.0002(8) 0.0011(8)
C2 0.0133(10) 0.0126(10) 0.0175(10) 0.0011(8) 0.0005(8) -0.0003(8)
C3 0.0168(10) 0.0114(10) 0.0156(10) 0.0012(8) 0.0008(8) 0.0015(8)
C4 0.0190(11) 0.0171(10) 0.0129(10) -0.0007(8) -0.0001(8) 0.0006(8)
C5 0.0140(10) 0.0151(10) 0.0174(10) 0.0005(8) -0.0017(8) 0.0006(8)
C6 0.0130(10) 0.0120(10) 0.0160(10) 0.0004(8) 0.0006(8) -0.0011(8)
C7 0.0143(10) 0.0111(9) 0.0188(10) 0.0015(8) 0.0002(8) 0.0008(8)
C8 0.0143(10) 0.0127(10) 0.0165(10) 0.0005(8) 0.0015(8) -0.0005(8)
C9 0.0161(10) 0.0182(11) 0.0174(10) 0.0017(8) 0.0007(8) 0.0000(8)
C10 0.0139(10) 0.0199(11) 0.0215(11) 0.0025(9) 0.0038(8) 0.0018(8)
C11 0.0159(10) 0.0175(11) 0.0230(11) 0.0019(9) -0.0011(9) 0.0009(9)
C12 0.0152(10) 0.0164(10) 0.0169(10) 0.0015(8) -0.0017(8) 0.0001(8)
C13 0.0177(10) 0.0123(10) 0.0166(10) -0.0028(8) 0.0024(8) -0.0001(8)
C14 0.0172(10) 0.0176(11) 0.0181(11) 0.0019(8) 0.0015(8) 0.0022(8)
C15 0.0221(11) 0.0198(11) 0.0157(10) 0.0003(8) 0.0027(9) -0.0007(9)
C16 0.0158(10) 0.0195(11) 0.0200(11) -0.0046(9) 0.0035(8) -0.0036(8)
C17 0.0139(10) 0.0187(11) 0.0193(11) -0.0040(8) -0.0016(8) 0.0019(8)
C18 0.0183(11) 0.0193(11) 0.0148(10) -0.0010(8) 0.0000(8) 0.0017(8)
B1 0.0154(11) 0.0182(12) 0.0123(11) 0.0000(9) 0.0019(9) -0.0005(9)

_geom_special_details            
;
 All esds (except the esd in the dihedral angle between two l.s. planes)
 are estimated using the full covariance matrix.  The cell esds are taken
 into account individually in the estimation of esds in distances, angles
 and torsion angles; correlations between esds in cell parameters are only
 used when they are defined by crystal symmetry.  An approximate (isotropic)
 treatment of cell esds is used for estimating esds involving l.s. planes.
;
loop_
_geom_bond_atom_site_label_1
_geom_bond_atom_site_label_2
_geom_bond_distance
_geom_bond_site_symmetry_2
_geom_bond_publ_flag
Cl1 B1 1.880(3) . ?
Cl2 B1 1.855(2) . ?
S1 N1 1.6523(17) . ?
S1 N2 1.6074(18) . ?
N1 C1 1.346(3) . ?
N1 B1 1.571(3) . ?
N2 C2 1.343(3) . ?
C1 C2 1.430(3) . ?
C1 C6 1.420(3) . ?
C2 C3 1.435(3) . ?
C3 C4 1.375(3) . ?
C3 C13 1.477(3) . ?
C4 H4 0.9500 . ?
C4 C5 1.424(3) . ?
C5 H5 0.9500 . ?
C5 C6 1.375(3) . ?
C6 C7 1.475(3) . ?
C7 C8 1.413(3) . ?
C7 C12 1.402(3) . ?
C8 C9 1.408(3) . ?
C8 B1 1.591(3) . ?
C9 H9 0.9500 . ?
C9 C10 1.386(3) . ?
C10 H10 0.9500 . ?
C10 C11 1.396(3) . ?
C11 H11 0.9500 . ?
C11 C12 1.384(3) . ?
C12 H12 0.9500 . ?
C13 C14 1.401(3) . ?
C13 C18 1.398(3) . ?
C14 H14 0.9500 . ?
C14 C15 1.385(3) . ?
C15 H15 0.9500 . ?
C15 C16 1.388(3) . ?
C16 H16 0.9500 . ?
C16 C17 1.392(3) . ?
C17 H17 0.9500 . ?
C17 C18 1.388(3) . ?
C18 H18 0.9500 . ?

loop_
_geom_angle_atom_site_label_1
_geom_angle_atom_site_label_2
_geom_angle_atom_site_label_3
_geom_angle
_geom_angle_site_symmetry_1
_geom_angle_site_symmetry_3
_geom_angle_publ_flag
N2 S1 N1 96.95(9) . . ?
C1 N1 S1 109.13(14) . . ?
C1 N1 B1 122.81(17) . . ?
B1 N1 S1 127.77(14) . . ?
C2 N2 S1 109.72(14) . . ?
N1 C1 C2 111.28(18) . . ?
N1 C1 C6 124.87(18) . . ?
C6 C1 C2 123.81(19) . . ?
N2 C2 C1 112.88(18) . . ?
N2 C2 C3 127.07(19) . . ?
C1 C2 C3 120.01(19) . . ?
C2 C3 C13 121.82(18) . . ?
C4 C3 C2 115.22(19) . . ?
C4 C3 C13 122.95(19) . . ?
C3 C4 H4 118.2 . . ?
C3 C4 C5 123.62(19) . . ?
C5 C4 H4 118.2 . . ?
C4 C5 H5 118.4 . . ?
C6 C5 C4 123.25(19) . . ?
C6 C5 H5 118.4 . . ?
C1 C6 C7 118.76(18) . . ?
C5 C6 C1 114.06(18) . . ?
C5 C6 C7 127.14(19) . . ?
C8 C7 C6 119.54(19) . . ?
C12 C7 C6 120.57(19) . . ?
C12 C7 C8 119.89(19) . . ?
C7 C8 B1 123.54(18) . . ?
C9 C8 C7 118.24(19) . . ?
C9 C8 B1 118.18(18) . . ?
C8 C9 H9 119.3 . . ?
C10 C9 C8 121.3(2) . . ?
C10 C9 H9 119.3 . . ?
C9 C10 H10 120.0 . . ?
C9 C10 C11 119.90(19) . . ?
C11 C10 H10 120.0 . . ?
C10 C11 H11 120.0 . . ?
C12 C11 C10 119.9(2) . . ?
C12 C11 H11 120.0 . . ?
C7 C12 H12 119.6 . . ?
C11 C12 C7 120.7(2) . . ?
C11 C12 H12 119.6 . . ?
C14 C13 C3 120.13(19) . . ?
C18 C13 C3 121.25(19) . . ?
C18 C13 C14 118.62(19) . . ?
C13 C14 H14 119.6 . . ?
C15 C14 C13 120.8(2) . . ?
C15 C14 H14 119.6 . . ?
C14 C15 H15 119.8 . . ?
C14 C15 C16 120.3(2) . . ?
C16 C15 H15 119.8 . . ?
C15 C16 H16 120.3 . . ?
C15 C16 C17 119.3(2) . . ?
C17 C16 H16 120.3 . . ?
C16 C17 H17 119.7 . . ?
C18 C17 C16 120.7(2) . . ?
C18 C17 H17 119.7 . . ?
C13 C18 H18 119.9 . . ?
C17 C18 C13 120.3(2) . . ?
C17 C18 H18 119.9 . . ?
Cl2 B1 Cl1 108.88(12) . . ?
N1 B1 Cl1 106.19(14) . . ?
N1 B1 Cl2 107.13(15) . . ?
N1 B1 C8 108.68(17) . . ?
C8 B1 Cl1 110.70(15) . . ?
C8 B1 Cl2 114.85(16) . . ?

loop_
_geom_torsion_atom_site_label_1
_geom_torsion_atom_site_label_2
_geom_torsion_atom_site_label_3
_geom_torsion_atom_site_label_4
_geom_torsion
_geom_torsion_site_symmetry_1
_geom_torsion_site_symmetry_2
_geom_torsion_site_symmetry_3
_geom_torsion_site_symmetry_4
_geom_torsion_publ_flag
S1 N1 C1 C2 2.1(2) . . . . ?
S1 N1 C1 C6 -175.67(17) . . . . ?
S1 N1 B1 Cl1 -69.5(2) . . . . ?
S1 N1 B1 Cl2 46.8(2) . . . . ?
S1 N1 B1 C8 171.41(14) . . . . ?
S1 N2 C2 C1 0.0(2) . . . . ?
S1 N2 C2 C3 177.60(18) . . . . ?
N1 S1 N2 C2 1.05(16) . . . . ?
N1 C1 C2 N2 -1.4(2) . . . . ?
N1 C1 C2 C3 -179.19(18) . . . . ?
N1 C1 C6 C5 178.93(19) . . . . ?
N1 C1 C6 C7 1.1(3) . . . . ?
N2 S1 N1 C1 -1.87(16) . . . . ?
N2 S1 N1 B1 171.98(17) . . . . ?
N2 C2 C3 C4 -177.3(2) . . . . ?
N2 C2 C3 C13 1.3(3) . . . . ?
C1 N1 B1 Cl1 103.63(19) . . . . ?
C1 N1 B1 Cl2 -140.13(17) . . . . ?
C1 N1 B1 C8 -15.5(3) . . . . ?
C1 C2 C3 C4 0.1(3) . . . . ?
C1 C2 C3 C13 178.73(18) . . . . ?
C1 C6 C7 C8 -4.4(3) . . . . ?
C1 C6 C7 C12 174.48(19) . . . . ?
C2 C1 C6 C5 1.4(3) . . . . ?
C2 C1 C6 C7 -176.42(18) . . . . ?
C2 C3 C4 C5 1.0(3) . . . . ?
C2 C3 C13 C14 -137.4(2) . . . . ?
C2 C3 C13 C18 43.2(3) . . . . ?
C3 C4 C5 C6 -0.9(3) . . . . ?
C3 C13 C14 C15 179.7(2) . . . . ?
C3 C13 C18 C17 179.44(19) . . . . ?
C4 C3 C13 C14 41.2(3) . . . . ?
C4 C3 C13 C18 -138.3(2) . . . . ?
C4 C5 C6 C1 -0.3(3) . . . . ?
C4 C5 C6 C7 177.3(2) . . . . ?
C5 C6 C7 C8 178.0(2) . . . . ?
C5 C6 C7 C12 -3.1(3) . . . . ?
C6 C1 C2 N2 176.37(19) . . . . ?
C6 C1 C2 C3 -1.4(3) . . . . ?
C6 C7 C8 C9 178.95(19) . . . . ?
C6 C7 C8 B1 -3.2(3) . . . . ?
C6 C7 C12 C11 -179.33(19) . . . . ?
C7 C8 C9 C10 0.6(3) . . . . ?
C7 C8 B1 Cl1 -104.1(2) . . . . ?
C7 C8 B1 Cl2 132.08(19) . . . . ?
C7 C8 B1 N1 12.1(3) . . . . ?
C8 C7 C12 C11 -0.4(3) . . . . ?
C8 C9 C10 C11 -0.8(3) . . . . ?
C9 C8 B1 Cl1 73.7(2) . . . . ?
C9 C8 B1 Cl2 -50.1(2) . . . . ?
C9 C8 B1 N1 -170.03(18) . . . . ?
C9 C10 C11 C12 0.4(3) . . . . ?
C10 C11 C12 C7 0.2(3) . . . . ?
C12 C7 C8 C9 0.0(3) . . . . ?
C12 C7 C8 B1 177.8(2) . . . . ?
C13 C3 C4 C5 -177.60(19) . . . . ?
C13 C14 C15 C16 0.9(3) . . . . ?
C14 C13 C18 C17 0.0(3) . . . . ?
C14 C15 C16 C17 -0.2(3) . . . . ?
C15 C16 C17 C18 -0.6(3) . . . . ?
C16 C17 C18 C13 0.7(3) . . . . ?
C18 C13 C14 C15 -0.8(3) . . . . ?
B1 N1 C1 C2 -172.12(18) . . . . ?
B1 N1 C1 C6 10.1(3) . . . . ?
B1 C8 C9 C10 -177.4(2) . . . . ?

_shelx_res_file                  
;
TITL cu_8v00682_0m_4_a.res in P2(1)/c
    cu_8v00682_0m_4_a.res
    created by SHELXL-2018/3 at 21:02:56 on 17-Dec-2021
REM Old TITL cu_8v00682_0m_4 in P2(1)/c
REM SHELXT solution in P2(1)/c: R1 0.095, Rweak 0.002, Alpha 0.022
REM <I/s> 0.448 for 198 systematic absences, Orientation as input
REM Formula found by SHELXT: C19 Cl2 N2 S
CELL 1.54178 11.5839 7.0849 18.9487 90 91.4515 90
ZERR 4 0.0004 0.0003 0.0008 0 0.0025 0
LATT 1
SYMM -X,0.5+Y,0.5-Z
SFAC C H B Cl N S
UNIT 72 44 4 8 8 4

L.S. 10
PLAN  10
SIZE 0.02 0.04 0.16
TEMP -172.15
CONF
LIST 6
fmap 2
MORE -1
BOND $H
ACTA
REM <olex2.extras>
REM <HklSrc "%.\\cu_8v00682_0m_5.hkl">
REM </olex2.extras>

WGHT    0.043400    0.589600
BASF   0.48632
FVAR       0.70442
CL1   4    0.631586    0.097738    0.692023    11.00000    0.01540    0.01950 =
         0.01735    0.00355    0.00068    0.00041
CL2   4    0.619206    0.526133    0.693599    11.00000    0.01696    0.01984 =
         0.01725   -0.00470    0.00098   -0.00085
S1    6    0.843891    0.366474    0.599464    11.00000    0.01213    0.02332 =
         0.01565   -0.00277    0.00017   -0.00210
N1    5    0.705897    0.322028    0.582651    11.00000    0.01031    0.01732 =
         0.01436    0.00040   -0.00093    0.00015
N2    5    0.889330    0.318036    0.522084    11.00000    0.01213    0.01853 =
         0.01694   -0.00062    0.00019    0.00016
C1    1    0.691805    0.273008    0.514362    11.00000    0.01385    0.01165 =
         0.01588   -0.00006    0.00017    0.00113
C2    1    0.799863    0.268591    0.479555    11.00000    0.01333    0.01265 =
         0.01753    0.00107    0.00054   -0.00035
C3    1    0.803407    0.221667    0.405945    11.00000    0.01682    0.01145 =
         0.01558    0.00118    0.00082    0.00150
C4    1    0.698059    0.183831    0.374003    11.00000    0.01903    0.01708 =
         0.01293   -0.00069   -0.00005    0.00055
AFIX  43
H4    2    0.696293    0.150105    0.325464    11.00000   -1.20000
AFIX   0
C5    1    0.591454    0.192402    0.409651    11.00000    0.01402    0.01512 =
         0.01735    0.00055   -0.00168    0.00065
AFIX  43
H5    2    0.522240    0.166021    0.383539    11.00000   -1.20000
AFIX   0
C6    1    0.583715    0.236955    0.479979    11.00000    0.01297    0.01197 =
         0.01601    0.00035    0.00063   -0.00112
C7    1    0.477436    0.256767    0.520626    11.00000    0.01427    0.01108 =
         0.01883    0.00148    0.00024    0.00082
C8    1    0.485759    0.297713    0.593556    11.00000    0.01427    0.01273 =
         0.01655    0.00048    0.00149   -0.00050
C9    1    0.382829    0.318940    0.630694    11.00000    0.01615    0.01820 =
         0.01743    0.00173    0.00067   -0.00001
AFIX  43
H9    2    0.386835    0.347690    0.679665    11.00000   -1.20000
AFIX   0
C10   1    0.275786    0.298726    0.597231    11.00000    0.01389    0.01986 =
         0.02151    0.00249    0.00380    0.00184
AFIX  43
H10   2    0.207314    0.311971    0.623336    11.00000   -1.20000
AFIX   0
C11   1    0.268718    0.258862    0.525087    11.00000    0.01588    0.01753 =
         0.02302    0.00189   -0.00115    0.00087
AFIX  43
H11   2    0.195410    0.245772    0.501986    11.00000   -1.20000
AFIX   0
C12   1    0.368597    0.238435    0.487262    11.00000    0.01522    0.01643 =
         0.01693    0.00145   -0.00166    0.00005
AFIX  43
H12   2    0.363355    0.211701    0.438157    11.00000   -1.20000
AFIX   0
C13   1    0.912793    0.219218    0.367563    11.00000    0.01771    0.01230 =
         0.01662   -0.00285    0.00241   -0.00012
C14   1    0.917527    0.296383    0.299634    11.00000    0.01721    0.01764 =
         0.01812    0.00195    0.00151    0.00224
AFIX  43
H14   2    0.849938    0.349766    0.278364    11.00000   -1.20000
AFIX   0
C15   1    1.019585    0.295758    0.263124    11.00000    0.02211    0.01977 =
         0.01575    0.00028    0.00271   -0.00067
AFIX  43
H15   2    1.021775    0.350233    0.217366    11.00000   -1.20000
AFIX   0
C16   1    1.118715    0.215919    0.293061    11.00000    0.01580    0.01949 =
         0.02003   -0.00460    0.00347   -0.00357
AFIX  43
H16   2    1.188670    0.215113    0.267958    11.00000   -1.20000
AFIX   0
C17   1    1.114569    0.137086    0.360210    11.00000    0.01391    0.01873 =
         0.01926   -0.00402   -0.00161    0.00190
AFIX  43
H17   2    1.181961    0.081184    0.380758    11.00000   -1.20000
AFIX   0
C18   1    1.012945    0.139323    0.397461    11.00000    0.01831    0.01927 =
         0.01479   -0.00100   -0.00002    0.00171
AFIX  43
H18   2    1.011445    0.086322    0.443482    11.00000   -1.20000
AFIX   0
B1    3    0.605130    0.314214    0.636537    11.00000    0.01535    0.01820 =
         0.01226   -0.00002    0.00187   -0.00052
HKLF 5


REM  cu_8v00682_0m_4_a.res in P2(1)/c
REM wR2 = 0.0868, GooF = S = 1.067, Restrained GooF = 1.067 for all data
REM R1 = 0.0323 for 2581 Fo > 4sig(Fo) and 0.0398 for all 2992 data
REM 218 parameters refined using 0 restraints

END

WGHT      0.0430      0.6080

REM Highest difference peak  0.326,  deepest hole -0.323,  1-sigma level  0.068
Q1    1   0.6374  0.2537  0.5006  11.00000  0.05    0.33
Q2    1   0.5442  0.3020  0.6175  11.00000  0.05    0.30
Q3    1   0.4357  0.3344  0.6064  11.00000  0.05    0.29
Q4    1   0.5348  0.2228  0.5027  11.00000  0.05    0.29
Q5    1   0.2705  0.3037  0.5542  11.00000  0.05    0.25
Q6    1   0.6670  0.3197  0.6048  11.00000  0.05    0.23
Q7    1   0.4868  0.2526  0.5587  11.00000  0.05    0.23
Q8    1   0.4135  0.3055  0.4965  11.00000  0.05    0.23
Q9    1   0.7398  0.2717  0.4931  11.00000  0.05    0.23
Q10   1   1.0640  0.1241  0.3760  11.00000  0.05    0.23
;
_shelx_res_checksum              43811
_olex2_submission_special_instructions 'No special instructions were received'
loop_
_twin_individual_id
_twin_individual_mass_fraction_refined
1 0.514(3)
2 0.486(3)

_exptl_crystal_recrystallization_method 
'Re-crystallisation from solvent: slow evaporation from chloroform solution'
####################################################################### 
# 
# This file contains crystal structure data downloaded from the 
# Cambridge Structural Database (CSD) hosted by the Cambridge 
# Crystallographic Data Centre (CCDC).
# 
# Full information about CCDC data access policies and citation 
# guidelines are available at http://www.ccdc.cam.ac.uk/access/V1 
# 
# Audit and citation data items may have been added by the CCDC. 
# Please retain this information to preserve the provenance of 
# this file and to allow appropriate attribution of the data. 
# 
#######################################################################

data_cu_8v00698_0m_a
_database_code_depnum_ccdc_archive 'CCDC 2208649'
loop_
_audit_author_name
_audit_author_address
'Scott Dalgarno'
;Heriot Watt University 
United Kingdom
;
_audit_update_record             
;
2022-09-21 deposited with the CCDC.	2023-02-01 downloaded from the CCDC.
;
# start Validation Reply Form
_vrf_PLAT230_cu_8v00698_0m_a     
;
PROBLEM: Hirshfeld Test Diff for    C21      --C22      .        7.1 s.u.
RESPONSE: No doubt from other analytical data  that this is a phenyl ring so C21 and C22 are definitely carbon atoms
;
# Added during the CSD deposition process: Wednesday 21 September 2022 03:44 PM
# end Validation Reply Form

_audit_creation_date             2022-01-18
_audit_creation_method           
;
Olex2 1.3
(compiled 2020.11.12 svn.r5f609507 for OlexSys, GUI svn.r6408)
;
_shelx_SHELXL_version_number     2014/7
_chemical_name_common            ?
_chemical_name_systematic        ?
_chemical_formula_moiety         'C24 H16 N2 S'
_chemical_formula_sum            'C24 H16 N2 S'
_chemical_formula_weight         364.45
_chemical_melting_point          ?
loop_
_atom_type_symbol
_atom_type_description
_atom_type_scat_dispersion_real
_atom_type_scat_dispersion_imag
_atom_type_scat_source
C C 0.0181 0.0091 'International Tables Vol C Tables 4.2.6.8 and 6.1.1.4'
H H 0.0000 0.0000 'International Tables Vol C Tables 4.2.6.8 and 6.1.1.4'
N N 0.0311 0.0180 'International Tables Vol C Tables 4.2.6.8 and 6.1.1.4'
S S 0.3331 0.5567 'International Tables Vol C Tables 4.2.6.8 and 6.1.1.4'

_shelx_space_group_comment       
;
The symmetry employed for this shelxl refinement is uniquely defined
by the following loop, which should always be used as a source of
symmetry information in preference to the above space-group names.
They are only intended as comments.
;
_space_group_crystal_system      monoclinic
_space_group_IT_number           14
_space_group_name_H-M_alt        'P 1 21/n 1'
_space_group_name_Hall           '-P 2yn'
loop_
_space_group_symop_operation_xyz
'x, y, z'
'-x+1/2, y+1/2, -z+1/2'
'-x, -y, -z'
'x-1/2, -y-1/2, z-1/2'

_cell_length_a                   10.4393(6)
_cell_length_b                   10.3703(5)
_cell_length_c                   17.1418(12)
_cell_angle_alpha                90
_cell_angle_beta                 107.199(3)
_cell_angle_gamma                90
_cell_volume                     1772.77(18)
_cell_formula_units_Z            4
_cell_measurement_reflns_used    9937
_cell_measurement_temperature    100.0
_cell_measurement_theta_max      72.19
_cell_measurement_theta_min      5.40
_shelx_estimated_absorpt_T_max   0.751
_shelx_estimated_absorpt_T_min   0.668
_exptl_absorpt_coefficient_mu    1.689
_exptl_absorpt_correction_T_max  0.7536
_exptl_absorpt_correction_T_min  0.6505
_exptl_absorpt_correction_type   multi-scan
_exptl_absorpt_process_details   
;
SADABS-2016/2 (Bruker,2016) was used for absorption correction.
wR2(int) was 0.0701 before and 0.0470 after correction.
The Ratio of minimum to maximum transmission is 0.8632.
The \l/2 correction factor is Not present.
;
_exptl_absorpt_special_details   ?
_exptl_crystal_colour            yellow
_exptl_crystal_colour_primary    yellow
_exptl_crystal_density_diffrn    1.366
_exptl_crystal_density_meas      ?
_exptl_crystal_density_method    ?
_exptl_crystal_description       block
_exptl_crystal_F_000             760
_exptl_crystal_size_max          0.26
_exptl_crystal_size_mid          0.2
_exptl_crystal_size_min          0.18
_exptl_transmission_factor_max   ?
_exptl_transmission_factor_min   ?
_diffrn_reflns_av_R_equivalents  0.0329
_diffrn_reflns_av_unetI/netI     0.0235
_diffrn_reflns_Laue_measured_fraction_full 0.994
_diffrn_reflns_Laue_measured_fraction_max 0.994
_diffrn_reflns_limit_h_max       12
_diffrn_reflns_limit_h_min       -12
_diffrn_reflns_limit_k_max       12
_diffrn_reflns_limit_k_min       -12
_diffrn_reflns_limit_l_max       20
_diffrn_reflns_limit_l_min       -21
_diffrn_reflns_number            22077
_diffrn_reflns_point_group_measured_fraction_full 0.994
_diffrn_reflns_point_group_measured_fraction_max 0.994
_diffrn_reflns_theta_full        67.679
_diffrn_reflns_theta_max         72.151
_diffrn_reflns_theta_min         5.403
_diffrn_ambient_temperature      100.0
_diffrn_detector_area_resol_mean ?
_diffrn_measured_fraction_theta_full 0.994
_diffrn_measured_fraction_theta_max 0.994
_diffrn_measurement_device_type  'Bruker D8 Venture'
_diffrn_measurement_method       '\f and \w scans'
_diffrn_radiation_type           CuK\a
_diffrn_radiation_wavelength     1.54178
_diffrn_source                   ?
_diffrn_source_current           1.1
_diffrn_source_power             0.055
_diffrn_source_voltage           50.0
_diffrn_standards_number         0
_reflns_Friedel_coverage         0.000
_reflns_Friedel_fraction_full    .
_reflns_Friedel_fraction_max     .
_reflns_number_gt                3345
_reflns_number_total             3468
_reflns_special_details          
;
 Reflections were merged by SHELXL according to the crystal
 class for the calculation of statistics and refinement.
 
 _reflns_Friedel_fraction is defined as the number of unique
 Friedel pairs measured divided by the number that would be
 possible theoretically, ignoring centric projections and
 systematic absences.
;
_reflns_threshold_expression     'I > 2\s(I)'
_computing_cell_refinement       'SAINT V8.40B (?, 2016)'
_computing_data_collection       'Apex 4'
_computing_data_reduction        'SAINT V8.40B (?, 2016)'
_computing_molecular_graphics    'Olex2 1.3 (Dolomanov et al., 2009)'
_computing_publication_material  'Olex2 1.3 (Dolomanov et al., 2009)'
_computing_structure_refinement  'SHELXL 2014/7 (Sheldrick, 2015)'
_computing_structure_solution    'SHELXT  (Sheldrick, 2015)'
_refine_diff_density_max         1.004
_refine_diff_density_min         -0.364
_refine_diff_density_rms         0.048
_refine_ls_extinction_coef       .
_refine_ls_extinction_method     none
_refine_ls_goodness_of_fit_ref   1.042
_refine_ls_hydrogen_treatment    constr
_refine_ls_matrix_type           full
_refine_ls_number_parameters     244
_refine_ls_number_reflns         3468
_refine_ls_number_restraints     0
_refine_ls_R_factor_all          0.0360
_refine_ls_R_factor_gt           0.0351
_refine_ls_restrained_S_all      1.042
_refine_ls_shift/su_max          0.000
_refine_ls_shift/su_mean         0.000
_refine_ls_structure_factor_coef Fsqd
_refine_ls_weighting_details     
'w=1/[\s^2^(Fo^2^)+(0.0367P)^2^+1.3907P] where P=(Fo^2^+2Fc^2^)/3'
_refine_ls_weighting_scheme      calc
_refine_ls_wR_factor_gt          0.0878
_refine_ls_wR_factor_ref         0.0883
_refine_special_details          ?
_olex2_refinement_description    
;
1. Fixed Uiso
 At 1.2 times of:
  All C(H) groups
2.a Aromatic/amide H refined with riding coordinates:
 C3(H3), C4(H4), C8(H8), C9(H9), C10(H10), C11(H11), C12(H12), C15(H15),
 C16(H16), C17(H17), C18(H18), C20(H20), C21(H21), C22(H22), C23(H23), C24(H24)
;
_atom_sites_solution_hydrogens   geom
_atom_sites_solution_primary     dual
_atom_sites_solution_secondary   ?
loop_
_atom_site_label
_atom_site_type_symbol
_atom_site_fract_x
_atom_site_fract_y
_atom_site_fract_z
_atom_site_U_iso_or_equiv
_atom_site_adp_type
_atom_site_occupancy
_atom_site_site_symmetry_order
_atom_site_calc_flag
_atom_site_refinement_flags_posn
_atom_site_refinement_flags_adp
_atom_site_refinement_flags_occupancy
_atom_site_disorder_assembly
_atom_site_disorder_group
S1 S 0.63133(3) 0.34349(3) 0.58338(2) 0.01604(11) Uani 1 1 d . . . . .
N1 N 0.66333(11) 0.49301(11) 0.60728(7) 0.0158(2) Uani 1 1 d . . . . .
N2 N 0.47401(12) 0.33464(11) 0.57734(7) 0.0156(2) Uani 1 1 d . . . . .
C1 C 0.54732(13) 0.54491(13) 0.61193(8) 0.0135(3) Uani 1 1 d . . . . .
C2 C 0.52749(14) 0.67689(13) 0.62941(8) 0.0147(3) Uani 1 1 d . . . . .
C3 C 0.40118(14) 0.70922(13) 0.63206(8) 0.0165(3) Uani 1 1 d . . . . .
H3 H 0.3844 0.7959 0.6441 0.020 Uiso 1 1 calc R U . . .
C4 C 0.29466(14) 0.61854(14) 0.61762(8) 0.0163(3) Uani 1 1 d . . . . .
H4 H 0.2105 0.6468 0.6219 0.020 Uiso 1 1 calc R U . . .
C5 C 0.30764(13) 0.49190(13) 0.59771(8) 0.0148(3) Uani 1 1 d . . . . .
C6 C 0.43781(13) 0.45393(13) 0.59464(8) 0.0137(3) Uani 1 1 d . . . . .
C7 C 0.63609(14) 0.77403(13) 0.64158(8) 0.0159(3) Uani 1 1 d . . . . .
C8 C 0.76209(15) 0.75343(14) 0.69739(9) 0.0195(3) Uani 1 1 d . . . . .
H8 H 0.7802 0.6749 0.7272 0.023 Uiso 1 1 calc R U . . .
C9 C 0.86112(16) 0.84691(16) 0.70969(9) 0.0236(3) Uani 1 1 d . . . . .
H9 H 0.9462 0.8323 0.7483 0.028 Uiso 1 1 calc R U . . .
C10 C 0.83690(16) 0.96165(15) 0.66610(10) 0.0252(3) Uani 1 1 d . . . . .
H10 H 0.9045 1.0259 0.6753 0.030 Uiso 1 1 calc R U . . .
C11 C 0.71278(17) 0.98160(15) 0.60894(11) 0.0285(4) Uani 1 1 d . . . . .
H11 H 0.6963 1.0589 0.5779 0.034 Uiso 1 1 calc R U . . .
C12 C 0.61282(16) 0.88899(15) 0.59705(10) 0.0237(3) Uani 1 1 d . . . . .
H12 H 0.5279 0.9039 0.5583 0.028 Uiso 1 1 calc R U . . .
C13 C 0.19264(13) 0.40003(13) 0.57830(8) 0.0153(3) Uani 1 1 d . . . . .
C14 C 0.11392(14) 0.38101(13) 0.63153(9) 0.0160(3) Uani 1 1 d . . . . .
C15 C 0.00248(14) 0.29929(14) 0.60713(9) 0.0189(3) Uani 1 1 d . . . . .
H15 H -0.0511 0.2863 0.6426 0.023 Uiso 1 1 calc R U . . .
C16 C -0.03134(14) 0.23690(15) 0.53231(9) 0.0209(3) Uani 1 1 d . . . . .
H16 H -0.1072 0.1816 0.5168 0.025 Uiso 1 1 calc R U . . .
C17 C 0.04669(14) 0.25589(15) 0.48002(9) 0.0206(3) Uani 1 1 d . . . . .
H17 H 0.0242 0.2135 0.4286 0.025 Uiso 1 1 calc R U . . .
C18 C 0.15719(14) 0.33667(14) 0.50294(9) 0.0182(3) Uani 1 1 d . . . . .
H18 H 0.2098 0.3492 0.4668 0.022 Uiso 1 1 calc R U . . .
C19 C 0.14515(14) 0.44412(14) 0.71315(9) 0.0173(3) Uani 1 1 d . . . . .
C20 C 0.27197(15) 0.43296(14) 0.77032(9) 0.0198(3) Uani 1 1 d . . . . .
H20 H 0.3392 0.3834 0.7571 0.024 Uiso 1 1 calc R U . . .
C21 C 0.30119(15) 0.49244(14) 0.84549(9) 0.0213(3) Uani 1 1 d . . . . .
H21 H 0.3881 0.4847 0.8833 0.026 Uiso 1 1 calc R U . . .
C22 C 0.20147(16) 0.56479(14) 0.86595(9) 0.0227(3) Uani 1 1 d . . . . .
H22 H 0.2203 0.6063 0.9175 0.027 Uiso 1 1 calc R U . . .
C23 C 0.07356(15) 0.57462(14) 0.80884(9) 0.0204(3) Uani 1 1 d . . . . .
H23 H 0.0055 0.6232 0.8219 0.025 Uiso 1 1 calc R U . . .
C24 C 0.04635(15) 0.51437(14) 0.73422(9) 0.0205(3) Uani 1 1 d . . . . .
H24 H -0.0409 0.5207 0.6966 0.025 Uiso 1 1 calc R U . . .

loop_
_atom_site_aniso_label
_atom_site_aniso_U_11
_atom_site_aniso_U_22
_atom_site_aniso_U_33
_atom_site_aniso_U_23
_atom_site_aniso_U_13
_atom_site_aniso_U_12
S1 0.01551(18) 0.01327(18) 0.02067(19) 0.00049(12) 0.00743(14) 0.00207(12)
N1 0.0153(6) 0.0150(6) 0.0177(6) 0.0015(4) 0.0059(5) 0.0012(4)
N2 0.0165(6) 0.0146(6) 0.0164(6) 0.0006(4) 0.0059(5) 0.0002(4)
C1 0.0133(6) 0.0149(7) 0.0129(6) 0.0021(5) 0.0047(5) 0.0005(5)
C2 0.0164(7) 0.0142(6) 0.0137(6) 0.0008(5) 0.0048(5) -0.0004(5)
C3 0.0174(7) 0.0143(6) 0.0184(7) -0.0008(5) 0.0065(5) 0.0010(5)
C4 0.0144(7) 0.0181(7) 0.0179(7) 0.0013(5) 0.0071(5) 0.0016(5)
C5 0.0142(7) 0.0170(7) 0.0140(6) 0.0017(5) 0.0052(5) -0.0006(5)
C6 0.0154(6) 0.0138(6) 0.0122(6) 0.0013(5) 0.0046(5) -0.0001(5)
C7 0.0174(7) 0.0145(6) 0.0182(7) -0.0035(5) 0.0091(5) -0.0008(5)
C8 0.0212(7) 0.0203(7) 0.0173(7) -0.0007(5) 0.0064(6) -0.0023(6)
C9 0.0197(7) 0.0307(8) 0.0209(7) -0.0057(6) 0.0067(6) -0.0062(6)
C10 0.0250(8) 0.0196(7) 0.0362(9) -0.0101(6) 0.0170(7) -0.0094(6)
C11 0.0295(9) 0.0154(7) 0.0443(10) 0.0026(7) 0.0168(8) -0.0006(6)
C12 0.0199(7) 0.0178(7) 0.0337(8) 0.0019(6) 0.0081(6) 0.0014(6)
C13 0.0123(6) 0.0150(6) 0.0184(7) 0.0016(5) 0.0040(5) 0.0012(5)
C14 0.0139(6) 0.0159(7) 0.0183(7) 0.0017(5) 0.0048(5) 0.0016(5)
C15 0.0151(7) 0.0212(7) 0.0221(7) 0.0015(6) 0.0080(6) -0.0008(5)
C16 0.0145(7) 0.0218(7) 0.0250(7) -0.0012(6) 0.0038(6) -0.0036(6)
C17 0.0190(7) 0.0229(7) 0.0182(7) -0.0038(6) 0.0030(6) -0.0010(6)
C18 0.0173(7) 0.0199(7) 0.0187(7) 0.0009(5) 0.0072(6) 0.0002(5)
C19 0.0177(7) 0.0160(7) 0.0197(7) 0.0018(5) 0.0078(6) -0.0027(5)
C20 0.0177(7) 0.0205(7) 0.0227(7) 0.0026(6) 0.0082(6) -0.0002(6)
C21 0.0210(7) 0.0196(7) 0.0189(7) 0.0038(6) -0.0008(6) -0.0071(6)
C22 0.0308(8) 0.0178(7) 0.0200(7) -0.0020(6) 0.0081(6) -0.0033(6)
C23 0.0217(7) 0.0160(7) 0.0269(8) -0.0032(6) 0.0121(6) 0.0024(6)
C24 0.0187(7) 0.0206(7) 0.0227(7) 0.0017(6) 0.0068(6) 0.0012(6)

_geom_special_details            
;
 All esds (except the esd in the dihedral angle between two l.s. planes)
 are estimated using the full covariance matrix.  The cell esds are taken
 into account individually in the estimation of esds in distances, angles
 and torsion angles; correlations between esds in cell parameters are only
 used when they are defined by crystal symmetry.  An approximate (isotropic)
 treatment of cell esds is used for estimating esds involving l.s. planes.
;
loop_
_geom_bond_atom_site_label_1
_geom_bond_atom_site_label_2
_geom_bond_distance
_geom_bond_site_symmetry_2
_geom_bond_publ_flag
S1 N1 1.6133(12) . ?
S1 N2 1.6174(12) . ?
N1 C1 1.3490(18) . ?
N2 C6 1.3517(18) . ?
C1 C2 1.4291(19) . ?
C1 C6 1.4438(19) . ?
C2 C3 1.3743(19) . ?
C2 C7 1.4845(19) . ?
C3 H3 0.9500 . ?
C3 C4 1.421(2) . ?
C4 H4 0.9500 . ?
C4 C5 1.374(2) . ?
C5 C6 1.4306(19) . ?
C5 C13 1.4912(19) . ?
C7 C8 1.395(2) . ?
C7 C12 1.398(2) . ?
C8 H8 0.9500 . ?
C8 C9 1.387(2) . ?
C9 H9 0.9500 . ?
C9 C10 1.388(2) . ?
C10 H10 0.9500 . ?
C10 C11 1.390(2) . ?
C11 H11 0.9500 . ?
C11 C12 1.388(2) . ?
C12 H12 0.9500 . ?
C13 C14 1.411(2) . ?
C13 C18 1.398(2) . ?
C14 C15 1.400(2) . ?
C14 C19 1.491(2) . ?
C15 H15 0.9500 . ?
C15 C16 1.386(2) . ?
C16 H16 0.9500 . ?
C16 C17 1.392(2) . ?
C17 H17 0.9500 . ?
C17 C18 1.385(2) . ?
C18 H18 0.9500 . ?
C19 C20 1.400(2) . ?
C19 C24 1.395(2) . ?
C20 H20 0.9500 . ?
C20 C21 1.379(2) . ?
C21 H21 0.9500 . ?
C21 C22 1.409(2) . ?
C22 H22 0.9500 . ?
C22 C23 1.407(2) . ?
C23 H23 0.9500 . ?
C23 C24 1.376(2) . ?
C24 H24 0.9500 . ?

loop_
_geom_angle_atom_site_label_1
_geom_angle_atom_site_label_2
_geom_angle_atom_site_label_3
_geom_angle
_geom_angle_site_symmetry_1
_geom_angle_site_symmetry_3
_geom_angle_publ_flag
N1 S1 N2 101.59(6) . . ?
C1 N1 S1 106.04(9) . . ?
C6 N2 S1 106.17(9) . . ?
N1 C1 C2 125.64(12) . . ?
N1 C1 C6 113.41(12) . . ?
C2 C1 C6 120.93(12) . . ?
C1 C2 C7 121.83(12) . . ?
C3 C2 C1 116.13(12) . . ?
C3 C2 C7 122.02(13) . . ?
C2 C3 H3 118.6 . . ?
C2 C3 C4 122.81(13) . . ?
C4 C3 H3 118.6 . . ?
C3 C4 H4 118.4 . . ?
C5 C4 C3 123.12(13) . . ?
C5 C4 H4 118.4 . . ?
C4 C5 C6 115.90(12) . . ?
C4 C5 C13 122.29(12) . . ?
C6 C5 C13 121.79(12) . . ?
N2 C6 C1 112.79(12) . . ?
N2 C6 C5 126.17(12) . . ?
C5 C6 C1 121.04(12) . . ?
C8 C7 C2 121.22(13) . . ?
C8 C7 C12 118.78(13) . . ?
C12 C7 C2 119.99(13) . . ?
C7 C8 H8 119.8 . . ?
C9 C8 C7 120.42(14) . . ?
C9 C8 H8 119.8 . . ?
C8 C9 H9 119.7 . . ?
C8 C9 C10 120.56(15) . . ?
C10 C9 H9 119.7 . . ?
C9 C10 H10 120.3 . . ?
C9 C10 C11 119.39(14) . . ?
C11 C10 H10 120.3 . . ?
C10 C11 H11 119.9 . . ?
C12 C11 C10 120.28(15) . . ?
C12 C11 H11 119.9 . . ?
C7 C12 H12 119.7 . . ?
C11 C12 C7 120.54(15) . . ?
C11 C12 H12 119.7 . . ?
C14 C13 C5 121.98(12) . . ?
C18 C13 C5 118.82(12) . . ?
C18 C13 C14 119.09(13) . . ?
C13 C14 C19 122.55(12) . . ?
C15 C14 C13 118.89(13) . . ?
C15 C14 C19 118.56(12) . . ?
C14 C15 H15 119.3 . . ?
C16 C15 C14 121.41(13) . . ?
C16 C15 H15 119.3 . . ?
C15 C16 H16 120.3 . . ?
C15 C16 C17 119.50(13) . . ?
C17 C16 H16 120.3 . . ?
C16 C17 H17 120.0 . . ?
C18 C17 C16 119.98(13) . . ?
C18 C17 H17 120.0 . . ?
C13 C18 H18 119.4 . . ?
C17 C18 C13 121.13(13) . . ?
C17 C18 H18 119.4 . . ?
C20 C19 C14 121.32(13) . . ?
C24 C19 C14 119.94(13) . . ?
C24 C19 C20 118.73(14) . . ?
C19 C20 H20 119.4 . . ?
C21 C20 C19 121.29(14) . . ?
C21 C20 H20 119.4 . . ?
C20 C21 H21 120.2 . . ?
C20 C21 C22 119.68(14) . . ?
C22 C21 H21 120.2 . . ?
C21 C22 H22 120.5 . . ?
C23 C22 C21 118.98(14) . . ?
C23 C22 H22 120.5 . . ?
C22 C23 H23 119.8 . . ?
C24 C23 C22 120.45(14) . . ?
C24 C23 H23 119.8 . . ?
C19 C24 H24 119.6 . . ?
C23 C24 C19 120.86(14) . . ?
C23 C24 H24 119.6 . . ?

loop_
_geom_torsion_atom_site_label_1
_geom_torsion_atom_site_label_2
_geom_torsion_atom_site_label_3
_geom_torsion_atom_site_label_4
_geom_torsion
_geom_torsion_site_symmetry_1
_geom_torsion_site_symmetry_2
_geom_torsion_site_symmetry_3
_geom_torsion_site_symmetry_4
_geom_torsion_publ_flag
S1 N1 C1 C2 -178.22(11) . . . . ?
S1 N1 C1 C6 -0.12(14) . . . . ?
S1 N2 C6 C1 -0.01(14) . . . . ?
S1 N2 C6 C5 -179.12(11) . . . . ?
N1 S1 N2 C6 -0.05(10) . . . . ?
N1 C1 C2 C3 -179.35(13) . . . . ?
N1 C1 C2 C7 2.4(2) . . . . ?
N1 C1 C6 N2 0.09(17) . . . . ?
N1 C1 C6 C5 179.25(12) . . . . ?
N2 S1 N1 C1 0.10(10) . . . . ?
C1 C2 C3 C4 -0.6(2) . . . . ?
C1 C2 C7 C8 -52.54(19) . . . . ?
C1 C2 C7 C12 127.83(15) . . . . ?
C2 C1 C6 N2 178.30(12) . . . . ?
C2 C1 C6 C5 -2.54(19) . . . . ?
C2 C3 C4 C5 -1.8(2) . . . . ?
C2 C7 C8 C9 -178.10(13) . . . . ?
C2 C7 C12 C11 178.83(14) . . . . ?
C3 C2 C7 C8 129.28(15) . . . . ?
C3 C2 C7 C12 -50.3(2) . . . . ?
C3 C4 C5 C6 1.9(2) . . . . ?
C3 C4 C5 C13 -176.55(13) . . . . ?
C4 C5 C6 N2 179.24(13) . . . . ?
C4 C5 C6 C1 0.19(19) . . . . ?
C4 C5 C13 C14 -53.24(19) . . . . ?
C4 C5 C13 C18 122.94(15) . . . . ?
C5 C13 C14 C15 176.09(13) . . . . ?
C5 C13 C14 C19 -4.2(2) . . . . ?
C5 C13 C18 C17 -176.39(13) . . . . ?
C6 C1 C2 C3 2.67(19) . . . . ?
C6 C1 C2 C7 -175.61(12) . . . . ?
C6 C5 C13 C14 128.38(14) . . . . ?
C6 C5 C13 C18 -55.44(18) . . . . ?
C7 C2 C3 C4 177.65(13) . . . . ?
C7 C8 C9 C10 -0.7(2) . . . . ?
C8 C7 C12 C11 -0.8(2) . . . . ?
C8 C9 C10 C11 -0.9(2) . . . . ?
C9 C10 C11 C12 1.6(2) . . . . ?
C10 C11 C12 C7 -0.8(2) . . . . ?
C12 C7 C8 C9 1.5(2) . . . . ?
C13 C5 C6 N2 -2.3(2) . . . . ?
C13 C5 C6 C1 178.67(12) . . . . ?
C13 C14 C15 C16 0.2(2) . . . . ?
C13 C14 C19 C20 -53.7(2) . . . . ?
C13 C14 C19 C24 127.31(15) . . . . ?
C14 C13 C18 C17 -0.1(2) . . . . ?
C14 C15 C16 C17 -0.2(2) . . . . ?
C14 C19 C20 C21 179.33(13) . . . . ?
C14 C19 C24 C23 -179.21(13) . . . . ?
C15 C14 C19 C20 126.02(15) . . . . ?
C15 C14 C19 C24 -53.01(19) . . . . ?
C15 C16 C17 C18 0.0(2) . . . . ?
C16 C17 C18 C13 0.1(2) . . . . ?
C18 C13 C14 C15 -0.1(2) . . . . ?
C18 C13 C14 C19 179.59(13) . . . . ?
C19 C14 C15 C16 -179.47(13) . . . . ?
C19 C20 C21 C22 0.8(2) . . . . ?
C20 C19 C24 C23 1.7(2) . . . . ?
C20 C21 C22 C23 0.0(2) . . . . ?
C21 C22 C23 C24 0.1(2) . . . . ?
C22 C23 C24 C19 -1.0(2) . . . . ?
C24 C19 C20 C21 -1.6(2) . . . . ?

_shelx_res_file                  
;
    cu_8v00698_0m_a.res created by SHELXL-2014/7

TITL cu_8v00698_0m_a.res in P2(1)/n
REM Old TITL cu_8v00698_0m in P2(1)/n
REM SHELXT solution in P2(1)/n: R1 0.086, Rweak 0.004, Alpha 0.033
REM <I/s> 1.839 for 187 systematic absences, Orientation as input
REM Formula found by SHELXT: C24 N2 S
CELL 1.54178 10.4393 10.3703 17.1418 90 107.199 90
ZERR 4 0.0006 0.0005 0.0012 0 0.003 0
LATT 1
SYMM 0.5-X,0.5+Y,0.5-Z
SFAC C H N S
UNIT 96 64 8 4

L.S. 10
PLAN  2
SIZE 0.18 0.2 0.26
TEMP -173.15
CONF
BOND
LIST 6
fmap 2
MORE -1
BOND $H
ACTA
OMIT 2 4 2
REM <olex2.extras>
REM <HklSrc "%./cu_8v00698_0m.hkl">
REM </olex2.extras>

WGHT    0.036700    1.390700
FVAR       0.21706
S1    4    0.631334    0.343492    0.583382    11.00000    0.01551    0.01327 =
         0.02067    0.00049    0.00743    0.00207
N1    3    0.663332    0.493014    0.607277    11.00000    0.01529    0.01500 =
         0.01769    0.00152    0.00588    0.00123
N2    3    0.474008    0.334643    0.577340    11.00000    0.01646    0.01457 =
         0.01639    0.00063    0.00594    0.00019
C1    1    0.547320    0.544913    0.611928    11.00000    0.01328    0.01488 =
         0.01288    0.00207    0.00468    0.00054
C2    1    0.527495    0.676888    0.629407    11.00000    0.01639    0.01424 =
         0.01366    0.00077    0.00478   -0.00040
C3    1    0.401182    0.709218    0.632057    11.00000    0.01744    0.01428 =
         0.01844   -0.00083    0.00653    0.00096
AFIX  43
H3    2    0.384358    0.795897    0.644054    11.00000   -1.20000
AFIX   0
C4    1    0.294664    0.618541    0.617620    11.00000    0.01445    0.01814 =
         0.01787    0.00133    0.00707    0.00165
AFIX  43
H4    2    0.210479    0.646846    0.621943    11.00000   -1.20000
AFIX   0
C5    1    0.307644    0.491899    0.597711    11.00000    0.01422    0.01698 =
         0.01399    0.00169    0.00524   -0.00063
C6    1    0.437813    0.453926    0.594637    11.00000    0.01539    0.01382 =
         0.01219    0.00132    0.00463   -0.00011
C7    1    0.636094    0.774033    0.641579    11.00000    0.01739    0.01448 =
         0.01821   -0.00354    0.00907   -0.00082
C8    1    0.762094    0.753429    0.697388    11.00000    0.02121    0.02035 =
         0.01729   -0.00074    0.00645   -0.00227
AFIX  43
H8    2    0.780174    0.674881    0.727151    11.00000   -1.20000
AFIX   0
C9    1    0.861121    0.846907    0.709688    11.00000    0.01966    0.03071 =
         0.02086   -0.00573    0.00665   -0.00625
AFIX  43
H9    2    0.946239    0.832271    0.748272    11.00000   -1.20000
AFIX   0
C10   1    0.836898    0.961647    0.666096    11.00000    0.02500    0.01965 =
         0.03617   -0.01006    0.01701   -0.00945
AFIX  43
H10   2    0.904550    1.025948    0.675251    11.00000   -1.20000
AFIX   0
C11   1    0.712782    0.981598    0.608943    11.00000    0.02949    0.01542 =
         0.04433    0.00260    0.01681   -0.00057
AFIX  43
H11   2    0.696262    1.058946    0.577872    11.00000   -1.20000
AFIX   0
C12   1    0.612820    0.888985    0.597051    11.00000    0.01986    0.01785 =
         0.03366    0.00191    0.00811    0.00140
AFIX  43
H12   2    0.527892    0.903872    0.558325    11.00000   -1.20000
AFIX   0
C13   1    0.192641    0.400026    0.578305    11.00000    0.01226    0.01497 =
         0.01843    0.00162    0.00396    0.00118
C14   1    0.113922    0.381011    0.631531    11.00000    0.01386    0.01588 =
         0.01828    0.00173    0.00478    0.00158
C15   1    0.002482    0.299293    0.607130    11.00000    0.01506    0.02124 =
         0.02207    0.00146    0.00797   -0.00084
AFIX  43
H15   2   -0.051119    0.286319    0.642616    11.00000   -1.20000
AFIX   0
C16   1   -0.031344    0.236898    0.532307    11.00000    0.01453    0.02177 =
         0.02504   -0.00122    0.00381   -0.00357
AFIX  43
H16   2   -0.107217    0.181585    0.516819    11.00000   -1.20000
AFIX   0
C17   1    0.046694    0.255887    0.480020    11.00000    0.01897    0.02287 =
         0.01819   -0.00376    0.00297   -0.00100
AFIX  43
H17   2    0.024176    0.213455    0.428628    11.00000   -1.20000
AFIX   0
C18   1    0.157190    0.336667    0.502940    11.00000    0.01729    0.01992 =
         0.01875    0.00088    0.00721    0.00018
AFIX  43
H18   2    0.209785    0.349236    0.466833    11.00000   -1.20000
AFIX   0
C19   1    0.145150    0.444117    0.713152    11.00000    0.01770    0.01600 =
         0.01974    0.00181    0.00784   -0.00270
C20   1    0.271967    0.432956    0.770321    11.00000    0.01765    0.02054 =
         0.02274    0.00260    0.00824   -0.00020
AFIX  43
H20   2    0.339221    0.383434    0.757075    11.00000   -1.20000
AFIX   0
C21   1    0.301192    0.492440    0.845493    11.00000    0.02105    0.01959 =
         0.01887    0.00380   -0.00079   -0.00711
AFIX  43
H21   2    0.388136    0.484679    0.883305    11.00000   -1.20000
AFIX   0
C22   1    0.201471    0.564791    0.865949    11.00000    0.03081    0.01777 =
         0.01999   -0.00204    0.00815   -0.00333
AFIX  43
H22   2    0.220333    0.606292    0.917518    11.00000   -1.20000
AFIX   0
C23   1    0.073563    0.574623    0.808838    11.00000    0.02166    0.01597 =
         0.02687   -0.00315    0.01205    0.00240
AFIX  43
H23   2    0.005512    0.623205    0.821886    11.00000   -1.20000
AFIX   0
C24   1    0.046352    0.514366    0.734223    11.00000    0.01868    0.02065 =
         0.02269    0.00173    0.00684    0.00118
AFIX  43
H24   2   -0.040866    0.520684    0.696558    11.00000   -1.20000
AFIX   0
HKLF 4

REM  cu_8v00698_0m_a.res in P2(1)/n
REM R1 =  0.0351 for    3345 Fo > 4sig(Fo)  and  0.0360 for all    3468 data
REM    244 parameters refined using      0 restraints

END

WGHT      0.0367      1.3900

REM Highest difference peak  1.004,  deepest hole -0.364,  1-sigma level  0.048
Q1    1   0.2121  0.5402  0.9627  11.00000  0.05    1.00
Q2    1   0.4890  0.5016  0.6017  11.00000  0.05    0.29
;
_shelx_res_checksum              56628
_olex2_submission_special_instructions 'No special instructions were received'
_exptl_crystal_recrystallization_method 'Re-crystallisation from solvent: CHCl3'
####################################################################### 
# 
# This file contains crystal structure data downloaded from the 
# Cambridge Structural Database (CSD) hosted by the Cambridge 
# Crystallographic Data Centre (CCDC).
# 
# Full information about CCDC data access policies and citation 
# guidelines are available at http://www.ccdc.cam.ac.uk/access/V1 
# 
# Audit and citation data items may have been added by the CCDC. 
# Please retain this information to preserve the provenance of 
# this file and to allow appropriate attribution of the data. 
# 
#######################################################################

data_cu_8v00708_0m_a
_database_code_depnum_ccdc_archive 'CCDC 2208650'
loop_
_audit_author_name
_audit_author_address
'Scott Dalgarno'
;Heriot Watt University
United Kingdom
;
_audit_update_record             
;
2022-09-21 deposited with the CCDC.	2023-02-01 downloaded from the CCDC.
;

_audit_creation_method           SHELXL-2018/3
_shelx_SHELXL_version_number     2018/3
_chemical_name_systematic        ?
_chemical_name_common            ?
_chemical_melting_point          ?
_chemical_formula_moiety         ?
_chemical_formula_sum            'C20 H12 N2 S3'
_chemical_formula_weight         376.50

loop_
_atom_type_symbol
_atom_type_description
_atom_type_scat_dispersion_real
_atom_type_scat_dispersion_imag
_atom_type_scat_source
C C 0.0181 0.0091 'International Tables Vol C Tables 4.2.6.8 and 6.1.1.4'
H H 0.0000 0.0000 'International Tables Vol C Tables 4.2.6.8 and 6.1.1.4'
N N 0.0311 0.0180 'International Tables Vol C Tables 4.2.6.8 and 6.1.1.4'
S S 0.3331 0.5567 'International Tables Vol C Tables 4.2.6.8 and 6.1.1.4'

_space_group_crystal_system      triclinic
_space_group_IT_number           2
_space_group_name_H-M_alt        'P -1'
_space_group_name_Hall           '-P 1'

_shelx_space_group_comment       
;
The symmetry employed for this shelxl refinement is uniquely defined
by the following loop, which should always be used as a source of
symmetry information in preference to the above space-group names.
They are only intended as comments.
;

loop_
_space_group_symop_operation_xyz
'x, y, z'
'-x, -y, -z'

_cell_length_a                   6.87730(10)
_cell_length_b                   7.41610(10)
_cell_length_c                   16.8392(3)
_cell_angle_alpha                89.3640(7)
_cell_angle_beta                 85.3723(7)
_cell_angle_gamma                73.5196(7)
_cell_volume                     820.81(2)
_cell_formula_units_Z            2
_cell_measurement_reflns_used    1875
_cell_measurement_temperature    100.0
_cell_measurement_theta_max      72.05
_cell_measurement_theta_min      5.28

_exptl_crystal_description       block
_exptl_crystal_colour            yellow
_exptl_crystal_density_meas      ?
_exptl_crystal_density_method    ?
_exptl_crystal_density_diffrn    1.523
_exptl_crystal_F_000             388
_exptl_transmission_factor_min   ?
_exptl_transmission_factor_max   ?
_exptl_crystal_size_max          0.360
_exptl_crystal_size_mid          0.240
_exptl_crystal_size_min          0.140
_exptl_absorpt_coefficient_mu    4.157
_shelx_estimated_absorpt_T_min   0.316
_shelx_estimated_absorpt_T_max   0.594
_exptl_absorpt_correction_type   multi-scan
_exptl_absorpt_correction_T_min  0.5537
_exptl_absorpt_correction_T_max  0.7538
_exptl_absorpt_process_details   
;
 SADABS 2016/2: Krause, L., Herbst-Irmer, R., Sheldrick G.M. & Stalke D.,
 J. Appl. Cryst. 48 (2015) 3-10
;
_exptl_absorpt_special_details   ?
_diffrn_ambient_temperature      100(2)
_diffrn_radiation_wavelength     1.54178
_diffrn_radiation_type           CuK\a
_diffrn_source                   ?
_diffrn_measurement_device_type  'Bruker D8 Venture'
_diffrn_measurement_method       '\w and \f scans'
_diffrn_detector_area_resol_mean ?
_diffrn_reflns_number            18869
_diffrn_reflns_av_unetI/netI     0.0257
_diffrn_reflns_av_R_equivalents  0.0365
_diffrn_reflns_limit_h_min       -8
_diffrn_reflns_limit_h_max       7
_diffrn_reflns_limit_k_min       -9
_diffrn_reflns_limit_k_max       9
_diffrn_reflns_limit_l_min       -20
_diffrn_reflns_limit_l_max       21
_diffrn_reflns_theta_min         5.271
_diffrn_reflns_theta_max         74.485
_diffrn_reflns_theta_full        67.679
_diffrn_measured_fraction_theta_max 0.982
_diffrn_measured_fraction_theta_full 0.985
_diffrn_reflns_Laue_measured_fraction_max 0.982
_diffrn_reflns_Laue_measured_fraction_full 0.985
_diffrn_reflns_point_group_measured_fraction_max 0.982
_diffrn_reflns_point_group_measured_fraction_full 0.985
_reflns_number_total             3306
_reflns_number_gt                3156
_reflns_threshold_expression     'I > 2\s(I)'
_reflns_Friedel_coverage         0.000
_reflns_Friedel_fraction_max     .
_reflns_Friedel_fraction_full    .

_reflns_special_details          
;
 Reflections were merged by SHELXL according to the crystal
 class for the calculation of statistics and refinement.
 
 _reflns_Friedel_fraction is defined as the number of unique
 Friedel pairs measured divided by the number that would be
 possible theoretically, ignoring centric projections and
 systematic absences.
;

_computing_data_collection       ?
_computing_cell_refinement       ?
_computing_data_reduction        ?
_computing_structure_solution    ?
_computing_structure_refinement  'SHELXL-2018/3 (Sheldrick, 2018)'
_computing_molecular_graphics    ?
_computing_publication_material  ?
_refine_special_details          ?
_refine_ls_structure_factor_coef Fsqd
_refine_ls_matrix_type           full
_refine_ls_weighting_scheme      calc
_refine_ls_weighting_details     
'w=1/[\s^2^(Fo^2^)+(0.0285P)^2^+0.5143P] where P=(Fo^2^+2Fc^2^)/3'
_atom_sites_solution_primary     ?
_atom_sites_solution_secondary   ?
_atom_sites_solution_hydrogens   geom
_refine_ls_hydrogen_treatment    constr
_refine_ls_extinction_method     none
_refine_ls_extinction_coef       .
_refine_ls_number_reflns         3306
_refine_ls_number_parameters     227
_refine_ls_number_restraints     0
_refine_ls_R_factor_all          0.0287
_refine_ls_R_factor_gt           0.0275
_refine_ls_wR_factor_ref         0.0704
_refine_ls_wR_factor_gt          0.0696
_refine_ls_goodness_of_fit_ref   1.070
_refine_ls_restrained_S_all      1.070
_refine_ls_shift/su_max          0.001
_refine_ls_shift/su_mean         0.000

loop_
_atom_site_label
_atom_site_type_symbol
_atom_site_fract_x
_atom_site_fract_y
_atom_site_fract_z
_atom_site_U_iso_or_equiv
_atom_site_adp_type
_atom_site_occupancy
_atom_site_site_symmetry_order
_atom_site_calc_flag
_atom_site_refinement_flags_posn
_atom_site_refinement_flags_adp
_atom_site_refinement_flags_occupancy
_atom_site_disorder_assembly
_atom_site_disorder_group
S1 S 0.71784(5) 0.67617(4) 0.76205(2) 0.01760(10) Uani 1 1 d . . . . .
N1 N 0.70289(18) 0.66942(16) 0.66682(7) 0.0161(2) Uani 1 1 d . . . . .
C1 C 0.75320(19) 0.48596(18) 0.64597(8) 0.0120(3) Uani 1 1 d . . . . .
S2 S 1.16141(5) -0.12917(5) 0.75431(2) 0.01667(10) Uani 1 1 d . . . . .
N2 N 0.78430(18) 0.45513(16) 0.78256(7) 0.0150(2) Uani 1 1 d . . . . .
C2 C 0.79833(19) 0.36269(18) 0.71292(8) 0.0120(3) Uani 1 1 d . . . . .
S3 S 0.66317(6) 0.77496(5) 0.50067(2) 0.01663(13) Uani 0.871(2) 1 d . . P A 3
C3 C 0.85800(19) 0.16316(18) 0.70251(8) 0.0122(3) Uani 1 1 d . . . . .
C4 C 0.8649(2) 0.09811(18) 0.62596(8) 0.0136(3) Uani 1 1 d . . . . .
H4 H 0.899932 -0.033804 0.616817 0.016 Uiso 1 1 calc R U . . .
C5 C 0.8219(2) 0.21986(19) 0.55987(8) 0.0138(3) Uani 1 1 d . . . . .
H5 H 0.830077 0.165244 0.508501 0.017 Uiso 1 1 calc R U . . .
C6 C 0.76919(19) 0.41270(18) 0.56648(8) 0.0125(3) Uani 1 1 d . . . . .
C7 C 0.9269(2) 0.03724(18) 0.76912(8) 0.0132(3) Uani 1 1 d . . . . .
C8 C 0.8427(2) 0.03204(18) 0.84589(8) 0.0143(3) Uani 1 1 d . . . . .
C9 C 0.9736(2) -0.1082(2) 0.89204(8) 0.0183(3) Uani 1 1 d . . . . .
H9 H 0.941111 -0.130526 0.946489 0.022 Uiso 1 1 calc R U . . .
C10 C 1.1485(2) -0.2059(2) 0.85023(9) 0.0201(3) Uani 1 1 d . . . . .
H10 H 1.250852 -0.304446 0.871623 0.024 Uiso 1 1 calc R U . . .
C11 C 0.6356(2) 0.14007(19) 0.87658(8) 0.0153(3) Uani 1 1 d . . . . .
C12 C 0.4725(2) 0.16775(19) 0.82918(8) 0.0161(3) Uani 1 1 d . . . . .
H12 H 0.496520 0.122001 0.775761 0.019 Uiso 1 1 calc R U . . .
C13 C 0.2759(2) 0.2610(2) 0.85881(9) 0.0205(3) Uani 1 1 d . . . . .
H13 H 0.166324 0.278140 0.825899 0.025 Uiso 1 1 calc R U . . .
C14 C 0.2394(2) 0.3293(2) 0.93673(9) 0.0249(3) Uani 1 1 d . . . . .
H14 H 0.105068 0.393917 0.957076 0.030 Uiso 1 1 calc R U . . .
C15 C 0.3994(3) 0.3029(2) 0.98469(9) 0.0297(4) Uani 1 1 d . . . . .
H15 H 0.374687 0.349903 1.037919 0.036 Uiso 1 1 calc R U . . .
C16 C 0.5961(3) 0.2079(2) 0.95508(9) 0.0248(3) Uani 1 1 d . . . . .
H16 H 0.704769 0.188804 0.988560 0.030 Uiso 1 1 calc R U . . .
C17 C 0.7367(2) 0.53220(19) 0.49617(8) 0.0136(3) Uani 1 1 d . . . . .
S18 S 0.76238(18) 0.46054(19) 0.41427(7) 0.0317(4) Uani 0.129(2) 1 d . . P A 2
C18 C 0.76238(18) 0.46054(19) 0.41427(7) 0.0317(4) Uani 0.871(2) 1 d . . P A 1
H18 H 0.800910 0.332171 0.397998 0.038 Uiso 0.871(2) 1 calc R U P A 1
C19 C 0.7176(2) 0.6236(2) 0.36220(9) 0.0211(3) Uani 1 1 d . . . . .
H19 H 0.725096 0.611931 0.305837 0.025 Uiso 0.871(2) 1 calc R U P A 1
H19A H 0.725096 0.611931 0.305837 0.025 Uiso 0.129(2) 1 calc R U P A 2
C20 C 0.6646(2) 0.7931(2) 0.40024(9) 0.0214(3) Uani 1 1 d . . . . .
H20 H 0.631637 0.909772 0.373323 0.026 Uiso 0.871(2) 1 calc R U P A 3
H20A H 0.631637 0.909772 0.373323 0.026 Uiso 0.129(2) 1 calc R U P A 4
C1A C 0.66317(6) 0.77496(5) 0.50067(2) 0.01663(13) Uani 0.129(2) 1 d . . P A 4
H1A H 0.633361 0.864203 0.543192 0.020 Uiso 0.129(2) 1 calc R U P A 4

loop_
_atom_site_aniso_label
_atom_site_aniso_U_11
_atom_site_aniso_U_22
_atom_site_aniso_U_33
_atom_site_aniso_U_23
_atom_site_aniso_U_13
_atom_site_aniso_U_12
S1 0.02551(19) 0.01124(17) 0.01586(17) -0.00115(12) -0.00210(13) -0.00474(13)
N1 0.0187(6) 0.0138(5) 0.0156(6) 0.0012(4) -0.0016(4) -0.0044(4)
C1 0.0095(6) 0.0121(6) 0.0144(6) 0.0019(5) -0.0006(5) -0.0036(5)
S2 0.01495(17) 0.01466(17) 0.01800(18) 0.00178(12) -0.00198(12) -0.00021(12)
N2 0.0171(6) 0.0132(5) 0.0150(6) 0.0003(4) -0.0015(4) -0.0048(4)
C2 0.0098(6) 0.0139(6) 0.0125(6) 0.0006(5) -0.0007(5) -0.0039(5)
S3 0.0189(2) 0.0155(2) 0.0168(2) 0.00611(13) -0.00460(14) -0.00630(14)
C3 0.0102(6) 0.0122(6) 0.0141(6) 0.0022(5) -0.0010(5) -0.0032(5)
C4 0.0133(6) 0.0111(6) 0.0157(6) -0.0006(5) 0.0001(5) -0.0025(5)
C5 0.0135(6) 0.0157(6) 0.0120(6) -0.0004(5) -0.0005(5) -0.0039(5)
C6 0.0083(6) 0.0159(6) 0.0132(6) 0.0019(5) -0.0007(5) -0.0036(5)
C7 0.0137(6) 0.0105(6) 0.0155(6) 0.0004(5) -0.0030(5) -0.0032(5)
C8 0.0174(7) 0.0128(6) 0.0144(6) 0.0014(5) -0.0044(5) -0.0064(5)
C9 0.0219(7) 0.0194(7) 0.0151(7) 0.0043(5) -0.0052(5) -0.0075(6)
C10 0.0220(7) 0.0172(7) 0.0211(7) 0.0060(5) -0.0083(6) -0.0038(6)
C11 0.0195(7) 0.0131(6) 0.0140(6) 0.0019(5) 0.0003(5) -0.0063(5)
C12 0.0190(7) 0.0147(6) 0.0143(6) 0.0008(5) 0.0004(5) -0.0048(5)
C13 0.0192(7) 0.0172(7) 0.0238(7) 0.0044(6) -0.0001(6) -0.0037(6)
C14 0.0239(8) 0.0194(7) 0.0265(8) 0.0005(6) 0.0110(6) -0.0016(6)
C15 0.0372(10) 0.0315(8) 0.0178(7) -0.0050(6) 0.0076(6) -0.0080(7)
C16 0.0284(8) 0.0310(8) 0.0150(7) -0.0021(6) -0.0013(6) -0.0086(7)
C17 0.0094(6) 0.0152(6) 0.0160(6) 0.0028(5) -0.0006(5) -0.0031(5)
S18 0.0192(6) 0.0480(8) 0.0272(7) 0.0187(5) -0.0038(4) -0.0084(5)
C18 0.0192(6) 0.0480(8) 0.0272(7) 0.0187(5) -0.0038(4) -0.0084(5)
C19 0.0154(7) 0.0322(8) 0.0142(7) 0.0060(6) -0.0007(5) -0.0047(6)
C20 0.0168(7) 0.0251(7) 0.0232(7) 0.0110(6) -0.0025(6) -0.0075(6)
C1A 0.0189(2) 0.0155(2) 0.0168(2) 0.00611(13) -0.00460(14) -0.00630(14)

_geom_special_details            
;
 All esds (except the esd in the dihedral angle between two l.s. planes)
 are estimated using the full covariance matrix.  The cell esds are taken
 into account individually in the estimation of esds in distances, angles
 and torsion angles; correlations between esds in cell parameters are only
 used when they are defined by crystal symmetry.  An approximate (isotropic)
 treatment of cell esds is used for estimating esds involving l.s. planes.
;

loop_
_geom_bond_atom_site_label_1
_geom_bond_atom_site_label_2
_geom_bond_distance
_geom_bond_site_symmetry_2
_geom_bond_publ_flag
S1 N2 1.6134(12) . ?
S1 N1 1.6173(12) . ?
N1 C1 1.3484(17) . ?
C1 C6 1.4344(18) . ?
C1 C2 1.4407(18) . ?
S2 C10 1.7104(15) . ?
S2 C7 1.7319(14) . ?
N2 C2 1.3479(17) . ?
C2 C3 1.4277(18) . ?
S3 C20 1.6946(15) . ?
S3 C17 1.7271(14) . ?
C3 C4 1.3738(18) . ?
C3 C7 1.4717(18) . ?
C4 C5 1.4216(18) . ?
C4 H4 0.9500 . ?
C5 C6 1.3754(19) . ?
C5 H5 0.9500 . ?
C6 C17 1.4644(18) . ?
C7 C8 1.3779(19) . ?
C8 C9 1.4349(19) . ?
C8 C11 1.477(2) . ?
C9 C10 1.360(2) . ?
C9 H9 0.9500 . ?
C10 H10 0.9500 . ?
C11 C12 1.396(2) . ?
C11 C16 1.398(2) . ?
C12 C13 1.387(2) . ?
C12 H12 0.9500 . ?
C13 C14 1.389(2) . ?
C13 H13 0.9500 . ?
C14 C15 1.385(3) . ?
C14 H14 0.9500 . ?
C15 C16 1.390(2) . ?
C15 H15 0.9500 . ?
C16 H16 0.9500 . ?
C17 C18 1.4626(19) . ?
C17 S18 1.4626(19) . ?
C17 C1A 1.7271(14) . ?
S18 C19 1.4613(18) . ?
C18 C19 1.4613(18) . ?
C18 H18 0.9500 . ?
C19 C20 1.357(2) . ?
C19 H19 0.9500 . ?
C19 H19A 0.9500 . ?
C20 C1A 1.6946(15) . ?
C20 H20 0.9500 . ?
C20 H20A 0.9500 . ?
C1A H1A 0.9500 . ?

loop_
_geom_angle_atom_site_label_1
_geom_angle_atom_site_label_2
_geom_angle_atom_site_label_3
_geom_angle
_geom_angle_site_symmetry_1
_geom_angle_site_symmetry_3
_geom_angle_publ_flag
N2 S1 N1 101.28(6) . . ?
C1 N1 S1 106.32(9) . . ?
N1 C1 C6 125.87(12) . . ?
N1 C1 C2 112.88(11) . . ?
C6 C1 C2 121.22(12) . . ?
C10 S2 C7 92.29(7) . . ?
C2 N2 S1 106.21(9) . . ?
N2 C2 C3 125.58(12) . . ?
N2 C2 C1 113.30(11) . . ?
C3 C2 C1 121.09(12) . . ?
C20 S3 C17 92.53(7) . . ?
C4 C3 C2 116.07(12) . . ?
C4 C3 C7 122.55(12) . . ?
C2 C3 C7 121.12(11) . . ?
C3 C4 C5 122.77(12) . . ?
C3 C4 H4 118.6 . . ?
C5 C4 H4 118.6 . . ?
C6 C5 C4 123.35(12) . . ?
C6 C5 H5 118.3 . . ?
C4 C5 H5 118.3 . . ?
C5 C6 C1 115.43(12) . . ?
C5 C6 C17 121.41(12) . . ?
C1 C6 C17 123.15(12) . . ?
C8 C7 C3 131.48(12) . . ?
C8 C7 S2 111.15(10) . . ?
C3 C7 S2 117.26(10) . . ?
C7 C8 C9 111.58(12) . . ?
C7 C8 C11 125.60(12) . . ?
C9 C8 C11 122.53(12) . . ?
C10 C9 C8 113.42(13) . . ?
C10 C9 H9 123.3 . . ?
C8 C9 H9 123.3 . . ?
C9 C10 S2 111.55(11) . . ?
C9 C10 H10 124.2 . . ?
S2 C10 H10 124.2 . . ?
C12 C11 C16 118.36(13) . . ?
C12 C11 C8 120.65(12) . . ?
C16 C11 C8 120.90(13) . . ?
C13 C12 C11 121.05(13) . . ?
C13 C12 H12 119.5 . . ?
C11 C12 H12 119.5 . . ?
C12 C13 C14 119.88(14) . . ?
C12 C13 H13 120.1 . . ?
C14 C13 H13 120.1 . . ?
C15 C14 C13 119.88(14) . . ?
C15 C14 H14 120.1 . . ?
C13 C14 H14 120.1 . . ?
C14 C15 C16 120.14(14) . . ?
C14 C15 H15 119.9 . . ?
C16 C15 H15 119.9 . . ?
C15 C16 C11 120.69(15) . . ?
C15 C16 H16 119.7 . . ?
C11 C16 H16 119.7 . . ?
C18 C17 C6 124.14(12) . . ?
S18 C17 C6 124.14(12) . . ?
C6 C17 C1A 123.65(10) . . ?
C6 C17 S3 123.65(10) . . ?
C19 S18 C17 107.07(12) . . ?
C19 C18 C17 107.07(12) . . ?
C19 C18 H18 126.5 . . ?
C17 C18 H18 126.5 . . ?
C20 C19 S18 115.12(13) . . ?
C20 C19 C18 115.12(13) . . ?
C20 C19 H19 122.4 . . ?
C18 C19 H19 122.4 . . ?
C20 C19 H19A 122.4 . . ?
S18 C19 H19A 122.4 . . ?
C19 C20 C1A 113.06(11) . . ?
C19 C20 S3 113.06(11) . . ?
C19 C20 H20 123.5 . . ?
S3 C20 H20 123.5 . . ?
C19 C20 H20A 123.5 . . ?
C1A C20 H20A 123.5 . . ?
C20 C1A C17 92.53(7) . . ?
C20 C1A H1A 133.7 . . ?
C17 C1A H1A 133.7 . . ?

loop_
_geom_torsion_atom_site_label_1
_geom_torsion_atom_site_label_2
_geom_torsion_atom_site_label_3
_geom_torsion_atom_site_label_4
_geom_torsion
_geom_torsion_site_symmetry_1
_geom_torsion_site_symmetry_2
_geom_torsion_site_symmetry_3
_geom_torsion_site_symmetry_4
_geom_torsion_publ_flag
N2 S1 N1 C1 -0.55(10) . . . . ?
S1 N1 C1 C6 -177.13(11) . . . . ?
S1 N1 C1 C2 0.90(13) . . . . ?
N1 S1 N2 C2 0.02(10) . . . . ?
S1 N2 C2 C3 178.40(11) . . . . ?
S1 N2 C2 C1 0.50(13) . . . . ?
N1 C1 C2 N2 -0.96(16) . . . . ?
C6 C1 C2 N2 177.17(11) . . . . ?
N1 C1 C2 C3 -178.97(11) . . . . ?
C6 C1 C2 C3 -0.83(19) . . . . ?
N2 C2 C3 C4 -179.10(12) . . . . ?
C1 C2 C3 C4 -1.35(18) . . . . ?
N2 C2 C3 C7 -4.9(2) . . . . ?
C1 C2 C3 C7 172.85(12) . . . . ?
C2 C3 C4 C5 1.90(19) . . . . ?
C7 C3 C4 C5 -172.22(12) . . . . ?
C3 C4 C5 C6 -0.2(2) . . . . ?
C4 C5 C6 C1 -1.97(19) . . . . ?
C4 C5 C6 C17 176.75(12) . . . . ?
N1 C1 C6 C5 -179.69(13) . . . . ?
C2 C1 C6 C5 2.44(18) . . . . ?
N1 C1 C6 C17 1.6(2) . . . . ?
C2 C1 C6 C17 -176.26(12) . . . . ?
C4 C3 C7 C8 -136.23(15) . . . . ?
C2 C3 C7 C8 49.9(2) . . . . ?
C4 C3 C7 S2 48.01(16) . . . . ?
C2 C3 C7 S2 -125.82(11) . . . . ?
C10 S2 C7 C8 -0.12(11) . . . . ?
C10 S2 C7 C3 176.48(11) . . . . ?
C3 C7 C8 C9 -175.41(13) . . . . ?
S2 C7 C8 C9 0.55(14) . . . . ?
C3 C7 C8 C11 10.8(2) . . . . ?
S2 C7 C8 C11 -173.23(10) . . . . ?
C7 C8 C9 C10 -0.86(17) . . . . ?
C11 C8 C9 C10 173.15(12) . . . . ?
C8 C9 C10 S2 0.76(16) . . . . ?
C7 S2 C10 C9 -0.37(12) . . . . ?
C7 C8 C11 C12 38.1(2) . . . . ?
C9 C8 C11 C12 -135.06(14) . . . . ?
C7 C8 C11 C16 -145.56(14) . . . . ?
C9 C8 C11 C16 41.3(2) . . . . ?
C16 C11 C12 C13 0.3(2) . . . . ?
C8 C11 C12 C13 176.78(12) . . . . ?
C11 C12 C13 C14 0.3(2) . . . . ?
C12 C13 C14 C15 -0.4(2) . . . . ?
C13 C14 C15 C16 -0.2(2) . . . . ?
C14 C15 C16 C11 0.9(2) . . . . ?
C12 C11 C16 C15 -0.9(2) . . . . ?
C8 C11 C16 C15 -177.37(14) . . . . ?
C5 C6 C17 C18 -1.9(2) . . . . ?
C1 C6 C17 C18 176.69(12) . . . . ?
C5 C6 C17 S18 -1.9(2) . . . . ?
C1 C6 C17 S18 176.69(12) . . . . ?
C5 C6 C17 C1A 178.07(10) . . . . ?
C1 C6 C17 C1A -3.31(18) . . . . ?
C5 C6 C17 S3 178.07(10) . . . . ?
C1 C6 C17 S3 -3.31(18) . . . . ?
C20 S3 C17 C6 179.58(12) . . . . ?
C6 C17 S18 C19 -179.48(12) . . . . ?
C6 C17 C18 C19 -179.48(12) . . . . ?
C17 S18 C19 C20 -0.39(17) . . . . ?
C17 C18 C19 C20 -0.39(17) . . . . ?
C17 S3 C20 C19 0.20(12) . . . . ?
C19 C20 C1A C17 0.20(12) . . . . ?
C6 C17 C1A C20 179.58(12) . . . . ?

_refine_diff_density_max         0.400
_refine_diff_density_min         -0.325
_refine_diff_density_rms         0.050

_shelx_res_file                  
;
TITL cu_8v00708_0m_a.res in P-1
    cu_8v00708_0m_a.res
    created by SHELXL-2018/3 at 17:50:34 on 26-Jan-2022
REM Old TITL cu_8v00708_0m in P-1
REM SHELXT solution in P-1: R1 0.128, Rweak 0.014, Alpha 0.075
REM <I/s> 0.000 for 0 systematic absences, Orientation as input
REM Formula found by SHELXT: C19 N3 S3
CELL 1.54178 6.8773 7.4161 16.8392 89.364 85.3723 73.5196
ZERR 2 0.0001 0.0001 0.0003 0.0007 0.0007 0.0007
LATT 1
SFAC C H N S
UNIT 40 24 4 6
EADP C18 S18
EADP S3 C1A
EXYZ C18 S18
EXYZ S3 C1A

L.S. 10
PLAN  10
SIZE 0.14 0.24 0.36
TEMP -173.15
CONF
BOND
LIST 6
fmap 2
MORE -1
BOND $H
ACTA
OMIT 2 -2 7
OMIT -7 -1 1
REM <olex2.extras>
REM <HklSrc "%.\\cu_8v00708_0m.hkl">
REM </olex2.extras>

WGHT    0.028500    0.514300
FVAR       0.82915   0.87128
S1    4    0.717837    0.676172    0.762049    11.00000    0.02551    0.01124 =
         0.01586   -0.00115   -0.00210   -0.00474
N1    3    0.702894    0.669424    0.666820    11.00000    0.01871    0.01381 =
         0.01560    0.00121   -0.00156   -0.00437
C1    1    0.753197    0.485959    0.645971    11.00000    0.00954    0.01214 =
         0.01442    0.00187   -0.00062   -0.00357
S2    4    1.161408   -0.129169    0.754313    11.00000    0.01495    0.01466 =
         0.01800    0.00178   -0.00198   -0.00021
N2    3    0.784303    0.455134    0.782562    11.00000    0.01708    0.01320 =
         0.01501    0.00026   -0.00154   -0.00480
C2    1    0.798331    0.362687    0.712917    11.00000    0.00984    0.01388 =
         0.01253    0.00059   -0.00069   -0.00393
PART 3
S3    4    0.663169    0.774963    0.500674    21.00000    0.01887    0.01550 =
         0.01681    0.00611   -0.00460   -0.00630
PART 0
C3    1    0.857996    0.163159    0.702511    11.00000    0.01024    0.01219 =
         0.01410    0.00223   -0.00096   -0.00323
C4    1    0.864932    0.098112    0.625965    11.00000    0.01329    0.01112 =
         0.01572   -0.00063    0.00005   -0.00249
AFIX  43
H4    2    0.899932   -0.033804    0.616817    11.00000   -1.20000
AFIX   0
C5    1    0.821948    0.219863    0.559867    11.00000    0.01350    0.01569 =
         0.01196   -0.00041   -0.00052   -0.00387
AFIX  43
H5    2    0.830077    0.165244    0.508501    11.00000   -1.20000
AFIX   0
C6    1    0.769190    0.412698    0.566482    11.00000    0.00832    0.01595 =
         0.01315    0.00189   -0.00065   -0.00365
C7    1    0.926877    0.037244    0.769121    11.00000    0.01367    0.01046 =
         0.01551    0.00040   -0.00299   -0.00324
C8    1    0.842704    0.032040    0.845892    11.00000    0.01737    0.01278 =
         0.01440    0.00140   -0.00441   -0.00635
C9    1    0.973557   -0.108161    0.892043    11.00000    0.02195    0.01938 =
         0.01507    0.00426   -0.00524   -0.00748
AFIX  43
H9    2    0.941111   -0.130526    0.946489    11.00000   -1.20000
AFIX   0
C10   1    1.148531   -0.205877    0.850231    11.00000    0.02199    0.01719 =
         0.02113    0.00598   -0.00826   -0.00383
AFIX  43
H10   2    1.250852   -0.304446    0.871623    11.00000   -1.20000
AFIX   0
C11   1    0.635635    0.140074    0.876583    11.00000    0.01946    0.01311 =
         0.01402    0.00185    0.00028   -0.00627
C12   1    0.472501    0.167754    0.829177    11.00000    0.01896    0.01473 =
         0.01434    0.00076    0.00035   -0.00476
AFIX  43
H12   2    0.496520    0.122001    0.775761    11.00000   -1.20000
AFIX   0
C13   1    0.275875    0.260998    0.858815    11.00000    0.01916    0.01721 =
         0.02384    0.00438   -0.00013   -0.00372
AFIX  43
H13   2    0.166324    0.278140    0.825899    11.00000   -1.20000
AFIX   0
C14   1    0.239449    0.329276    0.936729    11.00000    0.02390    0.01944 =
         0.02647    0.00045    0.01098   -0.00163
AFIX  43
H14   2    0.105068    0.393917    0.957076    11.00000   -1.20000
AFIX   0
C15   1    0.399413    0.302929    0.984687    11.00000    0.03721    0.03153 =
         0.01785   -0.00501    0.00764   -0.00802
AFIX  43
H15   2    0.374687    0.349903    1.037919    11.00000   -1.20000
AFIX   0
C16   1    0.596113    0.207867    0.955080    11.00000    0.02837    0.03103 =
         0.01499   -0.00215   -0.00131   -0.00865
AFIX  43
H16   2    0.704769    0.188804    0.988560    11.00000   -1.20000
AFIX   0
C17   1    0.736657    0.532204    0.496165    11.00000    0.00939    0.01515 =
         0.01595    0.00278   -0.00059   -0.00310
PART 2
S18   4    0.762376    0.460536    0.414271   -21.00000    0.01922    0.04800 =
         0.02721    0.01871   -0.00378   -0.00845
PART 1
C18   1    0.762376    0.460536    0.414271    21.00000    0.01922    0.04800 =
         0.02721    0.01871   -0.00378   -0.00845
AFIX  43
H18   2    0.800910    0.332171    0.397998    21.00000   -1.20000
AFIX   0
PART 0
C19   1    0.717616    0.623635    0.362203    11.00000    0.01536    0.03215 =
         0.01417    0.00604   -0.00070   -0.00469
PART 1
AFIX  43
H19   2    0.725096    0.611931    0.305837    21.00000   -1.20000
AFIX  43
PART 2
H19A  2    0.725096    0.611931    0.305837   -21.00000   -1.20000
AFIX   0
PART 0
C20   1    0.664578    0.793059    0.400236    11.00000    0.01684    0.02511 =
         0.02322    0.01097   -0.00247   -0.00749
PART 3
AFIX  43
H20   2    0.631637    0.909772    0.373323    21.00000   -1.20000
AFIX  43
PART 4
H20A  2    0.631637    0.909772    0.373323   -21.00000   -1.20000
AFIX   0
C1A   1    0.663169    0.774963    0.500674   -21.00000    0.01887    0.01550 =
         0.01681    0.00611   -0.00460   -0.00630
AFIX  43
H1A   2    0.633361    0.864203    0.543192   -21.00000   -1.20000
AFIX   0
HKLF 4


REM  cu_8v00708_0m_a.res in P-1
REM wR2 = 0.0704, GooF = S = 1.070, Restrained GooF = 1.070 for all data
REM R1 = 0.0275 for 3156 Fo > 4sig(Fo) and 0.0287 for all 3306 data
REM 227 parameters refined using 0 restraints

END

WGHT      0.0284      0.5193

REM Highest difference peak  0.400,  deepest hole -0.325,  1-sigma level  0.050
Q1    1   0.7135  0.6589  0.4983  11.00000  0.05    0.40
Q2    1   0.8981  0.1011  0.7331  11.00000  0.05    0.31
Q3    1   0.8108  0.2622  0.7092  11.00000  0.05    0.29
Q4    1   0.9061 -0.0248  0.8715  11.00000  0.05    0.28
Q5    1   1.0346 -0.0233  0.7581  11.00000  0.05    0.27
Q6    1   0.7768  0.4129  0.6772  11.00000  0.05    0.27
Q7    1   1.0427 -0.1854  0.8674  11.00000  0.05    0.25
Q8    1   0.7452  0.4555  0.6075  11.00000  0.05    0.25
Q9    1   0.7404  0.0820  0.8574  11.00000  0.05    0.24
Q10   1   0.2763  0.2992  0.8969  11.00000  0.05    0.24
;
_shelx_res_checksum              3249

_exptl_crystal_recrystallization_method 
'Re-crystallisation from solvent: acetone'
####################################################################### 
# 
# This file contains crystal structure data downloaded from the 
# Cambridge Structural Database (CSD) hosted by the Cambridge 
# Crystallographic Data Centre (CCDC).
# 
# Full information about CCDC data access policies and citation 
# guidelines are available at http://www.ccdc.cam.ac.uk/access/V1 
# 
# Audit and citation data items may have been added by the CCDC. 
# Please retain this information to preserve the provenance of 
# this file and to allow appropriate attribution of the data. 
# 
#######################################################################

data_cu_8v00727_0m_a
_database_code_depnum_ccdc_archive 'CCDC 2208651'
loop_
_audit_author_name
_audit_author_address
'Scott Dalgarno'
;Heriot Watt University
United Kingdom
;
_audit_update_record             
;
2022-09-21 deposited with the CCDC.	2023-02-01 downloaded from the CCDC.
;
_audit_creation_date             2022-02-18
_audit_creation_method           
;
Olex2 1.3
(compiled 2020.11.12 svn.r5f609507 for OlexSys, GUI svn.r6408)
;
_shelx_SHELXL_version_number     2014/7
_chemical_name_common            ?
_chemical_name_systematic        ?
_chemical_formula_moiety         'C26 H16 N2 S3'
_chemical_formula_sum            'C26 H16 N2 S3'
_chemical_formula_weight         452.59
_chemical_absolute_configuration ?
_chemical_melting_point          ?
loop_
_atom_type_symbol
_atom_type_description
_atom_type_scat_dispersion_real
_atom_type_scat_dispersion_imag
_atom_type_scat_source
C C 0.0181 0.0091 'International Tables Vol C Tables 4.2.6.8 and 6.1.1.4'
H H 0.0000 0.0000 'International Tables Vol C Tables 4.2.6.8 and 6.1.1.4'
N N 0.0311 0.0180 'International Tables Vol C Tables 4.2.6.8 and 6.1.1.4'
S S 0.3331 0.5567 'International Tables Vol C Tables 4.2.6.8 and 6.1.1.4'

_shelx_space_group_comment       
;
The symmetry employed for this shelxl refinement is uniquely defined
by the following loop, which should always be used as a source of
symmetry information in preference to the above space-group names.
They are only intended as comments.
;
_space_group_crystal_system      monoclinic
_space_group_IT_number           4
_space_group_name_H-M_alt        'P 1 21 1'
_space_group_name_Hall           'P 2yb'
loop_
_space_group_symop_operation_xyz
'x, y, z'
'-x, y+1/2, -z'

_cell_length_a                   9.9159(3)
_cell_length_b                   9.8182(3)
_cell_length_c                   10.8445(3)
_cell_angle_alpha                90
_cell_angle_beta                 101.7930(10)
_cell_angle_gamma                90
_cell_volume                     1033.50(5)
_cell_formula_units_Z            2
_cell_measurement_reflns_used    7689
_cell_measurement_temperature    100.0
_cell_measurement_theta_max      79.22
_cell_measurement_theta_min      4.56
_shelx_estimated_absorpt_T_max   0.549
_shelx_estimated_absorpt_T_min   0.549
_exptl_absorpt_coefficient_mu    3.407
_exptl_absorpt_correction_T_max  0.7543
_exptl_absorpt_correction_T_min  0.6594
_exptl_absorpt_correction_type   multi-scan
_exptl_absorpt_process_details   
;
SADABS-2016/2 (Bruker,2016) was used for absorption correction.
wR2(int) was 0.0909 before and 0.0530 after correction.
The Ratio of minimum to maximum transmission is 0.8742.
The \l/2 correction factor is Not present.
;
_exptl_absorpt_special_details   ?
_exptl_crystal_colour            orange
_exptl_crystal_colour_primary    orange
_exptl_crystal_density_diffrn    1.454
_exptl_crystal_density_meas      ?
_exptl_crystal_density_method    ?
_exptl_crystal_description       block
_exptl_crystal_F_000             468
_exptl_crystal_size_max          0.2
_exptl_crystal_size_mid          0.2
_exptl_crystal_size_min          0.2
_exptl_transmission_factor_max   ?
_exptl_transmission_factor_min   ?
_diffrn_reflns_av_R_equivalents  0.0326
_diffrn_reflns_av_unetI/netI     0.0253
_diffrn_reflns_Laue_measured_fraction_full 0.971
_diffrn_reflns_Laue_measured_fraction_max 0.971
_diffrn_reflns_limit_h_max       11
_diffrn_reflns_limit_h_min       -11
_diffrn_reflns_limit_k_max       11
_diffrn_reflns_limit_k_min       -11
_diffrn_reflns_limit_l_max       12
_diffrn_reflns_limit_l_min       -13
_diffrn_reflns_number            27584
_diffrn_reflns_point_group_measured_fraction_full 0.956
_diffrn_reflns_point_group_measured_fraction_max 0.957
_diffrn_reflns_theta_full        67.679
_diffrn_reflns_theta_max         68.235
_diffrn_reflns_theta_min         5.511
_diffrn_ambient_temperature      100.0
_diffrn_detector_area_resol_mean ?
_diffrn_measured_fraction_theta_full 0.971
_diffrn_measured_fraction_theta_max 0.971
_diffrn_measurement_device_type  'Bruker D8 Venture'
_diffrn_measurement_method       '\f and \w scans'
_diffrn_radiation_type           CuK\a
_diffrn_radiation_wavelength     1.54178
_diffrn_source                   ?
_diffrn_source_current           1.1
_diffrn_source_power             0.055
_diffrn_source_voltage           50.0
_diffrn_standards_number         0
_reflns_Friedel_coverage         0.854
_reflns_Friedel_fraction_full    0.940
_reflns_Friedel_fraction_max     0.940
_reflns_number_gt                3613
_reflns_number_total             3619
_reflns_special_details          
;
 Reflections were merged by SHELXL according to the crystal
 class for the calculation of statistics and refinement.
 
 _reflns_Friedel_fraction is defined as the number of unique
 Friedel pairs measured divided by the number that would be
 possible theoretically, ignoring centric projections and
 systematic absences.
;
_reflns_threshold_expression     'I > 2\s(I)'
_computing_cell_refinement       'SAINT V8.40B (?, 2016)'
_computing_data_collection       ?
_computing_data_reduction        'SAINT V8.40B (?, 2016)'
_computing_molecular_graphics    'Olex2 1.3 (Dolomanov et al., 2009)'
_computing_publication_material  'Olex2 1.3 (Dolomanov et al., 2009)'
_computing_structure_refinement  'SHELXL 2014/7 (Sheldrick, 2015)'
_computing_structure_solution    'SHELXT 2018/2 (Sheldrick, 2018)'
_refine_diff_density_max         0.212
_refine_diff_density_min         -0.229
_refine_diff_density_rms         0.047
_refine_ls_abs_structure_details 
;
 Flack x determined using 1658 quotients [(I+)-(I-)]/[(I+)+(I-)]
 (Parsons, Flack and Wagner, Acta Cryst. B69 (2013) 249-259).
;
_refine_ls_abs_structure_Flack   -0.005(4)
_refine_ls_extinction_coef       .
_refine_ls_extinction_method     none
_refine_ls_goodness_of_fit_ref   1.104
_refine_ls_hydrogen_treatment    constr
_refine_ls_matrix_type           full
_refine_ls_number_parameters     280
_refine_ls_number_reflns         3619
_refine_ls_number_restraints     1
_refine_ls_R_factor_all          0.0224
_refine_ls_R_factor_gt           0.0224
_refine_ls_restrained_S_all      1.104
_refine_ls_shift/su_max          0.000
_refine_ls_shift/su_mean         0.000
_refine_ls_structure_factor_coef Fsqd
_refine_ls_weighting_details     
'w=1/[\s^2^(Fo^2^)+(0.0319P)^2^+0.2824P] where P=(Fo^2^+2Fc^2^)/3'
_refine_ls_weighting_scheme      calc
_refine_ls_wR_factor_gt          0.0585
_refine_ls_wR_factor_ref         0.0586
_refine_special_details          ?
_olex2_refinement_description    
;
1. Fixed Uiso
 At 1.2 times of:
  All C(H) groups
2.a Aromatic/amide H refined with riding coordinates:
 C3(H3), C4(H4), C7(H7), C8(H8), C12(H12), C13(H13), C14(H14), C15(H15),
 C16(H16), C17(H17), C18(H18), C22(H22), C23(H23), C24(H24), C25(H25), C26(H26)
;
_atom_sites_solution_hydrogens   geom
_atom_sites_solution_primary     dual
_atom_sites_solution_secondary   ?
loop_
_atom_site_label
_atom_site_type_symbol
_atom_site_fract_x
_atom_site_fract_y
_atom_site_fract_z
_atom_site_U_iso_or_equiv
_atom_site_adp_type
_atom_site_occupancy
_atom_site_site_symmetry_order
_atom_site_calc_flag
_atom_site_refinement_flags_posn
_atom_site_refinement_flags_adp
_atom_site_refinement_flags_occupancy
_atom_site_disorder_assembly
_atom_site_disorder_group
S1 S 0.47731(5) 0.93151(5) 0.71500(5) 0.01622(14) Uani 1 1 d . . . . .
S2 S 0.73855(5) 0.68175(6) 0.49777(5) 0.01638(14) Uani 1 1 d . . . . .
S3 S 0.07144(5) 0.73748(5) 0.76910(5) 0.01709(14) Uani 1 1 d . . . . .
N1 N 0.5712(2) 0.81843(19) 0.66424(18) 0.0156(4) Uani 1 1 d . . . . .
N2 N 0.35467(19) 0.83728(19) 0.74606(17) 0.0145(4) Uani 1 1 d . . . . .
C1 C 0.5078(2) 0.6979(2) 0.66799(18) 0.0127(4) Uani 1 1 d . . . . .
C2 C 0.5542(2) 0.5689(2) 0.6305(2) 0.0127(4) Uani 1 1 d . . . . .
C3 C 0.4678(2) 0.4606(2) 0.63675(19) 0.0133(4) Uani 1 1 d . . . . .
H3 H 0.4910 0.3744 0.6072 0.016 Uiso 1 1 calc R U . . .
C4 C 0.3460(2) 0.4715(2) 0.68509(19) 0.0143(4) Uani 1 1 d . . . . .
H4 H 0.2920 0.3919 0.6872 0.017 Uiso 1 1 calc R U . . .
C5 C 0.3016(2) 0.5915(2) 0.72924(19) 0.0131(4) Uani 1 1 d . . . . .
C6 C 0.3825(2) 0.7088(2) 0.71576(18) 0.0135(4) Uani 1 1 d . . . . .
C7 C 0.8713(2) 0.5849(3) 0.4671(2) 0.0185(5) Uani 1 1 d . . . . .
H7 H 0.9344 0.6144 0.4174 0.022 Uiso 1 1 calc R U . . .
C8 C 0.8752(2) 0.4606(2) 0.5225(2) 0.0162(5) Uani 1 1 d . . . . .
H8 H 0.9426 0.3935 0.5164 0.019 Uiso 1 1 calc R U . . .
C9 C 0.7681(2) 0.4405(2) 0.59085(19) 0.0137(4) Uani 1 1 d . . . . .
C10 C 0.6827(2) 0.5528(2) 0.5846(2) 0.0138(4) Uani 1 1 d . . . . .
C11 C 0.7628(2) 0.3126(2) 0.6628(2) 0.0134(4) Uani 1 1 d . . . . .
C12 C 0.7897(2) 0.1881(3) 0.61057(19) 0.0156(4) Uani 1 1 d . . . . .
H12 H 0.8013 0.1853 0.5258 0.019 Uiso 1 1 calc R U . . .
C13 C 0.7997(2) 0.0680(2) 0.6798(2) 0.0178(5) Uani 1 1 d . . . . .
H13 H 0.8177 -0.0157 0.6423 0.021 Uiso 1 1 calc R U . . .
C14 C 0.7835(2) 0.0712(2) 0.8041(2) 0.0189(5) Uani 1 1 d . . . . .
H14 H 0.7925 -0.0100 0.8527 0.023 Uiso 1 1 calc R U . . .
C15 C 0.7538(2) 0.1944(3) 0.8569(2) 0.0172(4) Uani 1 1 d . . . . .
H15 H 0.7414 0.1966 0.9415 0.021 Uiso 1 1 calc R U . . .
C16 C 0.7424(2) 0.3140(2) 0.7868(2) 0.0149(4) Uani 1 1 d . . . . .
H16 H 0.7206 0.3970 0.8233 0.018 Uiso 1 1 calc R U . . .
C17 C -0.0405(2) 0.6593(2) 0.8477(2) 0.0190(5) Uani 1 1 d . . . . .
H17 H -0.1235 0.6990 0.8613 0.023 Uiso 1 1 calc R U . . .
C18 C 0.0046(2) 0.5331(2) 0.8882(2) 0.0165(5) Uani 1 1 d . . . . .
H18 H -0.0434 0.4755 0.9350 0.020 Uiso 1 1 calc R U . . .
C19 C 0.1305(2) 0.4954(2) 0.85407(19) 0.0144(4) Uani 1 1 d . . . . .
C20 C 0.1802(2) 0.5972(2) 0.7873(2) 0.0137(4) Uani 1 1 d . . . . .
C21 C 0.1980(2) 0.3621(2) 0.88917(19) 0.0139(4) Uani 1 1 d . . . . .
C22 C 0.1278(2) 0.2406(3) 0.8529(2) 0.0165(4) Uani 1 1 d . . . . .
H22 H 0.0349 0.2436 0.8080 0.020 Uiso 1 1 calc R U . . .
C23 C 0.1917(3) 0.1158(2) 0.8813(2) 0.0199(5) Uani 1 1 d . . . . .
H23 H 0.1429 0.0341 0.8549 0.024 Uiso 1 1 calc R U . . .
C24 C 0.3269(3) 0.1097(3) 0.9484(2) 0.0214(5) Uani 1 1 d . . . . .
H24 H 0.3706 0.0241 0.9680 0.026 Uiso 1 1 calc R U . . .
C25 C 0.3978(2) 0.2295(3) 0.9867(2) 0.0212(5) Uani 1 1 d . . . . .
H25 H 0.4899 0.2257 1.0332 0.025 Uiso 1 1 calc R U . . .
C26 C 0.3343(2) 0.3547(2) 0.9570(2) 0.0171(5) Uani 1 1 d . . . . .
H26 H 0.3836 0.4362 0.9830 0.021 Uiso 1 1 calc R U . . .

loop_
_atom_site_aniso_label
_atom_site_aniso_U_11
_atom_site_aniso_U_22
_atom_site_aniso_U_33
_atom_site_aniso_U_23
_atom_site_aniso_U_13
_atom_site_aniso_U_12
S1 0.0186(3) 0.0107(2) 0.0199(3) -0.0008(2) 0.0052(2) -0.0013(2)
S2 0.0160(3) 0.0150(3) 0.0195(3) 0.00567(19) 0.0065(2) 0.0003(2)
S3 0.0161(3) 0.0146(3) 0.0213(3) -0.0003(2) 0.0053(2) 0.0026(2)
N1 0.0183(9) 0.0121(9) 0.0163(9) -0.0003(7) 0.0034(7) -0.0003(7)
N2 0.0159(9) 0.0115(9) 0.0151(9) -0.0003(7) 0.0009(7) -0.0016(7)
C1 0.0131(10) 0.0139(10) 0.0100(8) 0.0021(8) -0.0002(7) -0.0020(8)
C2 0.0140(10) 0.0144(11) 0.0088(9) 0.0001(8) 0.0005(8) -0.0008(8)
C3 0.0161(11) 0.0124(11) 0.0111(9) -0.0015(8) 0.0023(8) 0.0013(8)
C4 0.0155(11) 0.0145(11) 0.0123(10) -0.0016(8) 0.0018(8) -0.0028(9)
C5 0.0134(10) 0.0139(10) 0.0111(9) 0.0002(8) 0.0006(8) -0.0005(9)
C6 0.0139(10) 0.0152(11) 0.0100(9) 0.0006(8) -0.0005(7) 0.0016(8)
C7 0.0144(11) 0.0218(11) 0.0205(11) 0.0025(9) 0.0064(9) 0.0000(10)
C8 0.0145(10) 0.0186(12) 0.0156(10) 0.0007(8) 0.0035(8) 0.0018(8)
C9 0.0138(10) 0.0157(11) 0.0113(9) -0.0003(9) 0.0018(7) -0.0015(9)
C10 0.0163(11) 0.0133(11) 0.0116(10) 0.0015(8) 0.0021(8) -0.0023(8)
C11 0.0092(9) 0.0154(11) 0.0149(10) 0.0011(8) 0.0006(8) 0.0001(8)
C12 0.0134(10) 0.0176(11) 0.0154(10) 0.0001(9) 0.0022(8) -0.0016(9)
C13 0.0130(11) 0.0146(11) 0.0247(12) -0.0020(9) 0.0008(9) -0.0025(9)
C14 0.0156(11) 0.0169(11) 0.0228(12) 0.0079(9) 0.0011(9) -0.0034(9)
C15 0.0144(10) 0.0222(11) 0.0145(9) 0.0026(9) 0.0018(8) -0.0027(9)
C16 0.0112(10) 0.0173(11) 0.0158(11) 0.0003(8) 0.0016(8) 0.0001(8)
C17 0.0143(10) 0.0217(13) 0.0216(11) -0.0038(9) 0.0049(9) -0.0003(9)
C18 0.0137(10) 0.0182(11) 0.0180(11) -0.0041(9) 0.0042(8) -0.0030(9)
C19 0.0138(10) 0.0163(11) 0.0123(10) -0.0041(8) 0.0005(8) -0.0037(9)
C20 0.0132(10) 0.0134(10) 0.0137(10) -0.0023(8) 0.0011(8) 0.0002(9)
C21 0.0153(10) 0.0173(11) 0.0105(9) -0.0003(8) 0.0062(8) -0.0005(9)
C22 0.0151(10) 0.0192(11) 0.0161(10) -0.0016(9) 0.0056(8) -0.0032(9)
C23 0.0244(13) 0.0161(12) 0.0217(12) -0.0006(9) 0.0103(10) -0.0031(9)
C24 0.0275(13) 0.0217(13) 0.0171(11) 0.0036(9) 0.0097(9) 0.0075(10)
C25 0.0207(11) 0.0277(13) 0.0142(10) -0.0003(10) 0.0013(8) 0.0049(10)
C26 0.0179(11) 0.0192(11) 0.0136(10) -0.0018(9) 0.0018(8) -0.0019(9)

_geom_special_details            
;
 All esds (except the esd in the dihedral angle between two l.s. planes)
 are estimated using the full covariance matrix.  The cell esds are taken
 into account individually in the estimation of esds in distances, angles
 and torsion angles; correlations between esds in cell parameters are only
 used when they are defined by crystal symmetry.  An approximate (isotropic)
 treatment of cell esds is used for estimating esds involving l.s. planes.
;
loop_
_geom_bond_atom_site_label_1
_geom_bond_atom_site_label_2
_geom_bond_distance
_geom_bond_site_symmetry_2
_geom_bond_publ_flag
S1 N1 1.616(2) . ?
S1 N2 1.617(2) . ?
S2 C7 1.711(2) . ?
S2 C10 1.735(2) . ?
S3 C17 1.713(2) . ?
S3 C20 1.735(2) . ?
N1 C1 1.345(3) . ?
N2 C6 1.346(3) . ?
C1 C2 1.434(3) . ?
C1 C6 1.445(3) . ?
C2 C3 1.376(3) . ?
C2 C10 1.468(3) . ?
C3 H3 0.9500 . ?
C3 C4 1.416(3) . ?
C4 H4 0.9500 . ?
C4 C5 1.377(3) . ?
C5 C6 1.428(3) . ?
C5 C20 1.469(3) . ?
C7 H7 0.9500 . ?
C7 C8 1.357(3) . ?
C8 H8 0.9500 . ?
C8 C9 1.428(3) . ?
C9 C10 1.384(3) . ?
C9 C11 1.485(3) . ?
C11 C12 1.396(3) . ?
C11 C16 1.401(3) . ?
C12 H12 0.9500 . ?
C12 C13 1.390(3) . ?
C13 H13 0.9500 . ?
C13 C14 1.390(4) . ?
C14 H14 0.9500 . ?
C14 C15 1.395(4) . ?
C15 H15 0.9500 . ?
C15 C16 1.391(3) . ?
C16 H16 0.9500 . ?
C17 H17 0.9500 . ?
C17 C18 1.359(3) . ?
C18 H18 0.9500 . ?
C18 C19 1.422(3) . ?
C19 C20 1.383(3) . ?
C19 C21 1.484(3) . ?
C21 C22 1.397(3) . ?
C21 C26 1.402(3) . ?
C22 H22 0.9500 . ?
C22 C23 1.385(3) . ?
C23 H23 0.9500 . ?
C23 C24 1.390(4) . ?
C24 H24 0.9500 . ?
C24 C25 1.389(4) . ?
C25 H25 0.9500 . ?
C25 C26 1.389(4) . ?
C26 H26 0.9500 . ?

loop_
_geom_angle_atom_site_label_1
_geom_angle_atom_site_label_2
_geom_angle_atom_site_label_3
_geom_angle
_geom_angle_site_symmetry_1
_geom_angle_site_symmetry_3
_geom_angle_publ_flag
N1 S1 N2 100.84(10) . . ?
C7 S2 C10 92.50(12) . . ?
C17 S3 C20 92.20(11) . . ?
C1 N1 S1 106.78(15) . . ?
C6 N2 S1 106.56(15) . . ?
N1 C1 C2 126.11(19) . . ?
N1 C1 C6 112.78(19) . . ?
C2 C1 C6 121.10(19) . . ?
C1 C2 C10 122.85(19) . . ?
C3 C2 C1 115.4(2) . . ?
C3 C2 C10 121.7(2) . . ?
C2 C3 H3 118.4 . . ?
C2 C3 C4 123.2(2) . . ?
C4 C3 H3 118.4 . . ?
C3 C4 H4 118.3 . . ?
C5 C4 C3 123.4(2) . . ?
C5 C4 H4 118.3 . . ?
C4 C5 C6 115.4(2) . . ?
C4 C5 C20 122.0(2) . . ?
C6 C5 C20 122.6(2) . . ?
N2 C6 C1 113.03(19) . . ?
N2 C6 C5 125.7(2) . . ?
C5 C6 C1 121.25(19) . . ?
S2 C7 H7 124.2 . . ?
C8 C7 S2 111.55(17) . . ?
C8 C7 H7 124.2 . . ?
C7 C8 H8 123.3 . . ?
C7 C8 C9 113.4(2) . . ?
C9 C8 H8 123.3 . . ?
C8 C9 C11 120.0(2) . . ?
C10 C9 C8 112.2(2) . . ?
C10 C9 C11 127.74(19) . . ?
C2 C10 S2 120.03(17) . . ?
C9 C10 S2 110.34(16) . . ?
C9 C10 C2 129.4(2) . . ?
C12 C11 C9 119.82(19) . . ?
C12 C11 C16 118.4(2) . . ?
C16 C11 C9 121.6(2) . . ?
C11 C12 H12 119.3 . . ?
C13 C12 C11 121.48(19) . . ?
C13 C12 H12 119.3 . . ?
C12 C13 H13 120.2 . . ?
C12 C13 C14 119.7(2) . . ?
C14 C13 H13 120.2 . . ?
C13 C14 H14 120.2 . . ?
C13 C14 C15 119.6(2) . . ?
C15 C14 H14 120.2 . . ?
C14 C15 H15 119.7 . . ?
C16 C15 C14 120.51(19) . . ?
C16 C15 H15 119.7 . . ?
C11 C16 H16 119.8 . . ?
C15 C16 C11 120.3(2) . . ?
C15 C16 H16 119.8 . . ?
S3 C17 H17 124.3 . . ?
C18 C17 S3 111.44(17) . . ?
C18 C17 H17 124.3 . . ?
C17 C18 H18 123.2 . . ?
C17 C18 C19 113.7(2) . . ?
C19 C18 H18 123.2 . . ?
C18 C19 C21 122.5(2) . . ?
C20 C19 C18 112.0(2) . . ?
C20 C19 C21 125.6(2) . . ?
C5 C20 S3 121.78(17) . . ?
C19 C20 S3 110.70(17) . . ?
C19 C20 C5 127.4(2) . . ?
C22 C21 C19 120.57(19) . . ?
C22 C21 C26 118.3(2) . . ?
C26 C21 C19 121.1(2) . . ?
C21 C22 H22 119.5 . . ?
C23 C22 C21 120.9(2) . . ?
C23 C22 H22 119.5 . . ?
C22 C23 H23 119.9 . . ?
C22 C23 C24 120.2(2) . . ?
C24 C23 H23 119.9 . . ?
C23 C24 H24 120.1 . . ?
C25 C24 C23 119.7(2) . . ?
C25 C24 H24 120.1 . . ?
C24 C25 H25 119.9 . . ?
C24 C25 C26 120.2(2) . . ?
C26 C25 H25 119.9 . . ?
C21 C26 H26 119.7 . . ?
C25 C26 C21 120.7(2) . . ?
C25 C26 H26 119.7 . . ?

loop_
_geom_torsion_atom_site_label_1
_geom_torsion_atom_site_label_2
_geom_torsion_atom_site_label_3
_geom_torsion_atom_site_label_4
_geom_torsion
_geom_torsion_site_symmetry_1
_geom_torsion_site_symmetry_2
_geom_torsion_site_symmetry_3
_geom_torsion_site_symmetry_4
_geom_torsion_publ_flag
S1 N1 C1 C2 179.49(17) . . . . ?
S1 N1 C1 C6 -0.7(2) . . . . ?
S1 N2 C6 C1 0.2(2) . . . . ?
S1 N2 C6 C5 179.29(16) . . . . ?
S2 C7 C8 C9 0.7(3) . . . . ?
S3 C17 C18 C19 -1.2(2) . . . . ?
N1 S1 N2 C6 -0.58(16) . . . . ?
N1 C1 C2 C3 -176.7(2) . . . . ?
N1 C1 C2 C10 1.5(3) . . . . ?
N1 C1 C6 N2 0.3(2) . . . . ?
N1 C1 C6 C5 -178.80(18) . . . . ?
N2 S1 N1 C1 0.75(16) . . . . ?
C1 C2 C3 C4 -4.4(3) . . . . ?
C1 C2 C10 S2 -33.7(3) . . . . ?
C1 C2 C10 C9 152.2(2) . . . . ?
C2 C1 C6 N2 -179.86(18) . . . . ?
C2 C1 C6 C5 1.0(3) . . . . ?
C2 C3 C4 C5 0.6(3) . . . . ?
C3 C2 C10 S2 144.40(19) . . . . ?
C3 C2 C10 C9 -29.8(3) . . . . ?
C3 C4 C5 C6 4.0(3) . . . . ?
C3 C4 C5 C20 -175.46(19) . . . . ?
C4 C5 C6 N2 176.3(2) . . . . ?
C4 C5 C6 C1 -4.7(3) . . . . ?
C4 C5 C20 S3 -145.68(18) . . . . ?
C4 C5 C20 C19 29.8(3) . . . . ?
C6 C1 C2 C3 3.5(3) . . . . ?
C6 C1 C2 C10 -178.34(19) . . . . ?
C6 C5 C20 S3 34.9(3) . . . . ?
C6 C5 C20 C19 -149.6(2) . . . . ?
C7 S2 C10 C2 -173.73(18) . . . . ?
C7 S2 C10 C9 1.48(17) . . . . ?
C7 C8 C9 C10 0.4(3) . . . . ?
C7 C8 C9 C11 -176.6(2) . . . . ?
C8 C9 C10 S2 -1.3(2) . . . . ?
C8 C9 C10 C2 173.3(2) . . . . ?
C8 C9 C11 C12 -41.6(3) . . . . ?
C8 C9 C11 C16 133.1(2) . . . . ?
C9 C11 C12 C13 173.23(19) . . . . ?
C9 C11 C16 C15 -172.45(19) . . . . ?
C10 S2 C7 C8 -1.24(19) . . . . ?
C10 C2 C3 C4 177.42(19) . . . . ?
C10 C9 C11 C12 141.9(2) . . . . ?
C10 C9 C11 C16 -43.5(3) . . . . ?
C11 C9 C10 S2 175.46(18) . . . . ?
C11 C9 C10 C2 -9.9(4) . . . . ?
C11 C12 C13 C14 -0.3(3) . . . . ?
C12 C11 C16 C15 2.3(3) . . . . ?
C12 C13 C14 C15 1.6(3) . . . . ?
C13 C14 C15 C16 -0.9(3) . . . . ?
C14 C15 C16 C11 -1.1(3) . . . . ?
C16 C11 C12 C13 -1.6(3) . . . . ?
C17 S3 C20 C5 175.23(18) . . . . ?
C17 S3 C20 C19 -0.95(17) . . . . ?
C17 C18 C19 C20 0.5(3) . . . . ?
C17 C18 C19 C21 179.82(19) . . . . ?
C18 C19 C20 S3 0.4(2) . . . . ?
C18 C19 C20 C5 -175.5(2) . . . . ?
C18 C19 C21 C22 57.5(3) . . . . ?
C18 C19 C21 C26 -123.9(2) . . . . ?
C19 C21 C22 C23 177.7(2) . . . . ?
C19 C21 C26 C25 -178.3(2) . . . . ?
C20 S3 C17 C18 1.23(18) . . . . ?
C20 C5 C6 N2 -4.2(3) . . . . ?
C20 C5 C6 C1 174.74(19) . . . . ?
C20 C19 C21 C22 -123.3(2) . . . . ?
C20 C19 C21 C26 55.4(3) . . . . ?
C21 C19 C20 S3 -178.87(16) . . . . ?
C21 C19 C20 C5 5.2(4) . . . . ?
C21 C22 C23 C24 0.9(3) . . . . ?
C22 C21 C26 C25 0.4(3) . . . . ?
C22 C23 C24 C25 -0.1(4) . . . . ?
C23 C24 C25 C26 -0.6(3) . . . . ?
C24 C25 C26 C21 0.4(3) . . . . ?
C26 C21 C22 C23 -1.0(3) . . . . ?

_shelx_res_file                  
;
    cu_8v00727_0m_a.res created by SHELXL-2014/7

TITL cu_8V00727_0m_a.res in P2(1)
REM Old TITL cu_8V00727_0m in P2(1)
REM SHELXT solution in P2(1): R1 0.063, Rweak 0.032, Alpha 0.004
REM <I/s> 5.114 for 5 systematic absences, Orientation as input
REM Flack x = 0.014 ( 0.004 ) from 1662 Parsons' quotients
REM Formula found by SHELXT: C25 N3 S3
CELL 1.54178 9.9159 9.8182 10.8445 90 101.793 90
ZERR 2 0.0003 0.0003 0.0003 0 0.001 0
LATT -1
SYMM -X,0.5+Y,-Z
SFAC C H N S
UNIT 52 32 4 6

L.S. 20
PLAN  2
SIZE 0.2 0.2 0.2
TEMP -173.15
CONF
BOND
LIST 6
fmap 2
MORE -1
ACTA
BOND $H
OMIT 6 2 0
OMIT 6 -2 0
OMIT 0 8 1
OMIT -6 4 2
OMIT 6 1 0
OMIT 6 -1 0
OMIT 2 -5 1
OMIT 1 4 2
OMIT -7 4 2
OMIT -4 -6 2
REM <olex2.extras>
REM <HklSrc "%./cu_8V00727_0m_a.hkl">
REM </olex2.extras>

WGHT    0.031900    0.282400
FVAR       1.16214
S1    4    0.477311    0.931510    0.714999    11.00000    0.01862    0.01068 =
         0.01989   -0.00082    0.00521   -0.00134
S2    4    0.738547    0.681749    0.497768    11.00000    0.01597    0.01495 =
         0.01947    0.00567    0.00654    0.00033
S3    4    0.071439    0.737478    0.769100    11.00000    0.01606    0.01460 =
         0.02126   -0.00026    0.00534    0.00261
N1    3    0.571234    0.818430    0.664236    11.00000    0.01830    0.01208 =
         0.01627   -0.00035    0.00337   -0.00026
N2    3    0.354671    0.837283    0.746056    11.00000    0.01590    0.01149 =
         0.01512   -0.00030    0.00088   -0.00161
C1    1    0.507795    0.697852    0.667993    11.00000    0.01313    0.01393 =
         0.01000    0.00214   -0.00019   -0.00198
C2    1    0.554159    0.568941    0.630482    11.00000    0.01403    0.01435 =
         0.00881    0.00006    0.00053   -0.00076
C3    1    0.467787    0.460630    0.636745    11.00000    0.01612    0.01244 =
         0.01110   -0.00147    0.00229    0.00126
AFIX  43
H3    2    0.491007    0.374400    0.607213    11.00000   -1.20000
AFIX   0
C4    1    0.345965    0.471507    0.685087    11.00000    0.01554    0.01455 =
         0.01226   -0.00159    0.00176   -0.00282
AFIX  43
H4    2    0.292005    0.391908    0.687168    11.00000   -1.20000
AFIX   0
C5    1    0.301638    0.591475    0.729243    11.00000    0.01341    0.01393 =
         0.01111    0.00022    0.00057   -0.00052
C6    1    0.382485    0.708791    0.715763    11.00000    0.01392    0.01523 =
         0.00997    0.00063   -0.00046    0.00156
C7    1    0.871289    0.584852    0.467054    11.00000    0.01443    0.02176 =
         0.02049    0.00246    0.00641   -0.00004
AFIX  43
H7    2    0.934353    0.614358    0.417404    11.00000   -1.20000
AFIX   0
C8    1    0.875233    0.460553    0.522492    11.00000    0.01446    0.01860 =
         0.01562    0.00069    0.00353    0.00183
AFIX  43
H8    2    0.942643    0.393509    0.516401    11.00000   -1.20000
AFIX   0
C9    1    0.768126    0.440477    0.590850    11.00000    0.01379    0.01572 =
         0.01129   -0.00027    0.00181   -0.00150
C10   1    0.682664    0.552768    0.584631    11.00000    0.01626    0.01328 =
         0.01165    0.00148    0.00213   -0.00235
C11   1    0.762774    0.312558    0.662790    11.00000    0.00920    0.01538 =
         0.01486    0.00112    0.00059    0.00011
C12   1    0.789659    0.188051    0.610574    11.00000    0.01344    0.01761 =
         0.01540    0.00012    0.00225   -0.00164
AFIX  43
H12   2    0.801328    0.185285    0.525814    11.00000   -1.20000
AFIX   0
C13   1    0.799742    0.068044    0.679772    11.00000    0.01296    0.01461 =
         0.02469   -0.00201    0.00083   -0.00248
AFIX  43
H13   2    0.817667   -0.015739    0.642342    11.00000   -1.20000
AFIX   0
C14   1    0.783464    0.071216    0.804052    11.00000    0.01564    0.01693 =
         0.02281    0.00794    0.00108   -0.00336
AFIX  43
H14   2    0.792472   -0.009988    0.852683    11.00000   -1.20000
AFIX   0
C15   1    0.753818    0.194378    0.856930    11.00000    0.01445    0.02221 =
         0.01451    0.00260    0.00176   -0.00269
AFIX  43
H15   2    0.741364    0.196564    0.941470    11.00000   -1.20000
AFIX   0
C16   1    0.742355    0.313981    0.786840    11.00000    0.01122    0.01726 =
         0.01578    0.00026    0.00160    0.00009
AFIX  43
H16   2    0.720573    0.397036    0.823264    11.00000   -1.20000
AFIX   0
C17   1   -0.040460    0.659264    0.847732    11.00000    0.01430    0.02170 =
         0.02164   -0.00382    0.00493   -0.00028
AFIX  43
H17   2   -0.123541    0.699050    0.861305    11.00000   -1.20000
AFIX   0
C18   1    0.004640    0.533124    0.888234    11.00000    0.01371    0.01817 =
         0.01802   -0.00414    0.00419   -0.00299
AFIX  43
H18   2   -0.043421    0.475543    0.934982    11.00000   -1.20000
AFIX   0
C19   1    0.130521    0.495424    0.854067    11.00000    0.01381    0.01630 =
         0.01227   -0.00408    0.00046   -0.00373
C20   1    0.180193    0.597233    0.787273    11.00000    0.01324    0.01343 =
         0.01368   -0.00226    0.00106    0.00022
C21   1    0.198014    0.362130    0.889167    11.00000    0.01534    0.01727 =
         0.01047   -0.00033    0.00618   -0.00049
C22   1    0.127799    0.240571    0.852874    11.00000    0.01506    0.01923 =
         0.01612   -0.00161    0.00561   -0.00325
AFIX  43
H22   2    0.034914    0.243571    0.808044    11.00000   -1.20000
AFIX   0
C23   1    0.191669    0.115779    0.881316    11.00000    0.02438    0.01611 =
         0.02168   -0.00061    0.01032   -0.00313
AFIX  43
H23   2    0.142938    0.034074    0.854898    11.00000   -1.20000
AFIX   0
C24   1    0.326874    0.109746    0.948409    11.00000    0.02754    0.02165 =
         0.01713    0.00360    0.00969    0.00753
AFIX  43
H24   2    0.370606    0.024109    0.968010    11.00000   -1.20000
AFIX   0
C25   1    0.397757    0.229456    0.986665    11.00000    0.02072    0.02772 =
         0.01419   -0.00034    0.00134    0.00490
AFIX  43
H25   2    0.489902    0.225670    1.033211    11.00000   -1.20000
AFIX   0
C26   1    0.334264    0.354728    0.957043    11.00000    0.01790    0.01915 =
         0.01363   -0.00180    0.00180   -0.00185
AFIX  43
H26   2    0.383646    0.436190    0.983032    11.00000   -1.20000
AFIX   0
HKLF 4

REM  cu_8V00727_0m_a.res in P2(1)
REM R1 =  0.0224 for    3613 Fo > 4sig(Fo)  and  0.0224 for all    3619 data
REM    280 parameters refined using      1 restraints

END

WGHT      0.0319      0.2823

REM Highest difference peak  0.212,  deepest hole -0.229,  1-sigma level  0.047
Q1    1   0.1414  0.6698  0.7984  11.00000  0.05    0.21
Q2    1   0.8147  0.6516  0.4846  11.00000  0.05    0.18
;
_shelx_res_checksum              27587
_olex2_submission_special_instructions 'No special instructions were received'
_exptl_crystal_recrystallization_method 
'Re-crystallisation from solvent: acetone'
